# Supplementary material for: Causal association between peripheral immune cells and IgA nephropathy: a Mendelian randomization study
Source: Front Immunol. 2024 Aug 16;15:1371662. doi: 10.3389/fimmu.2024.1371662 (PMC11361932; doi:10.3389/fimmu.2024.1371662)
Supplement: Supplementary file 1 [file Table1.xlsx]

## Sheet: Table S1
Table S1. Information of the Exposure Datasets.
Phenotype	Description	Consortium/Study	Sample size	Summary data URL	PMID	Ancestral groups included in GWAS
white blood cells (EUR)	white blood cell count	Blood Cell Consortium	563085	https://gwas.mrcieu.ac.uk/datasets/ieu-b-30/	32888494	European
lymphocyte (EUR)	lymphocyte cell count	Blood Cell Consortium	563085	https://gwas.mrcieu.ac.uk/datasets/ieu-b-32/	32888494	European
neutrophil (EUR)	neutrophil cell count	Blood Cell Consortium	563085	https://gwas.mrcieu.ac.uk/datasets/ieu-b-34/	32888494	European
basophil (EUR)	basophil cell count	Blood Cell Consortium	563085	https://gwas.mrcieu.ac.uk/datasets/ieu-b-29/	32888494	European
eosinophil (EUR)	eosinophil cell count	Blood Cell Consortium	563085	https://gwas.mrcieu.ac.uk/datasets/ieu-b-33/	32888494	European
monocyte (EUR)	monocyte cell count	Blood Cell Consortium	563085	https://gwas.mrcieu.ac.uk/datasets/ieu-b-31/	32888494	European
Activated & resting Treg %CD4+	Treg	Sardinian founder population	3437	ebi-a-GCST90001500	32929287	European
CD25++ CD8br %CD8br	Treg	Sardinian founder population	3162	ebi-a-GCST90001680	32929287	European
EM CD4+ %T cell	Maturation stages of T cell	Sardinian founder population	3427	ebi-a-GCST90001544	32929287	European
Naive CD4+ %T cell	Maturation stages of T cell	Sardinian founder population	3427	ebi-a-GCST90001575	32929287	European
NKT %T cell	TBNK	Sardinian founder population	3669	ebi-a-GCST90001622	32929287	European
NKT %lymphocyte	TBNK	Sardinian founder population	3669	ebi-a-GCST90001623	32929287	European
CD19 on memory B cell	B cell	Sardinian founder population	3657	ebi-a-GCST90001736	32929287	European
CD24 on IgD- CD38dim	B cell	Sardinian founder population	3649	ebi-a-GCST90001770	32929287	European
CD3 on Naive CD4+	Maturation stages of T cell	Sardinian founder population	2910	ebi-a-GCST90001842	32929287	European
CD3 on EM CD4+	Maturation stages of T cell	Sardinian founder population	2912	ebi-a-GCST90001843	32929287	European
CD4 on CM CD4 +	Maturation stages of T cell	Sardinian founder population	2912	ebi-a-GCST90002023	32929287	European
HLA DR on HLA DR+ NK	TBNK	Sardinian founder population	2971	ebi-a-GCST90002117	32929287	European
CD3 on HLA DR+ T cell	TBNK	Sardinian founder population	3060	ebi-a-GCST90001847	32929287	European
CD3 on HLA DR+ CD4+	TBNK	Sardinian founder population	3060	ebi-a-GCST90001849	32929287	European
CD3 on CD8br	Treg	Sardinian founder population	2918	ebi-a-GCST90001859	32929287	European
CD3 on CD39+ CD4+	Treg	Sardinian founder population	2919	ebi-a-GCST90001860	32929287	European
CD3 on CD28+ CD45RA+ CD8br	Treg	Sardinian founder population	2919	ebi-a-GCST90001864	32929287	European
CD3 on CD39+ CD8br	Treg	Sardinian founder population	2914	ebi-a-GCST90001866	32929287	European
CD28 on CD28+ CD45RA- CD8br	Treg	Sardinian founder population	2920	ebi-a-GCST90001893	32929287	European
CD25 on CD4+	Treg	Sardinian founder population	2920	ebi-a-GCST90001960	32929287	European
C-reactive protein levels (CRP) (EUR)	A marker of systemic inflammation	Heart and Aging Research in Genomic Epidemiology (CHARGE) Consortium	575531	https://gwas.mrcieu.ac.uk/datasets/ebi-a-GCST90029070/	35459240	European
white blood cells (EAS)	White blood cell count (WBC) (autosome)	the BioBank Japan Project (BBJ)	107964	JENGER, http://jenger.riken.jp/en/	29403010	Asian
lymphocyte (EAS)	Lymphocyte count (Lym) (autosome)	the BioBank Japan Project (BBJ)	62076	JENGER, http://jenger.riken.jp/en/	29403010	Asian
neutrophil (EAS)	Neutrophil count (Neutro) (autosome)	the BioBank Japan Project (BBJ)	62076	JENGER, http://jenger.riken.jp/en/	29403010	Asian
basophil (EAS)	Basophil count (Baso) (autosome)	the BioBank Japan Project (BBJ)	62076	JENGER, http://jenger.riken.jp/en/	29403010	Asian
eosinophil (EAS)	Eosinophil count (Eosino) (autosome)	the BioBank Japan Project (BBJ)	62076	JENGER, http://jenger.riken.jp/en/	29403010	Asian
monocyte (EAS)	Monocyte count (Mono) (autosome)	the BioBank Japan Project (BBJ)	62076	JENGER, http://jenger.riken.jp/en/	29403010	Asian
Abbreviations: EUR, European; EAS, East Asian.

## Sheet: Table S2
Table S2. Information of the Outcomes Datasets.
Phenotype	Description	Consortium/Study	Sample size	Number of cases	Number of controls	Summary data URL	PMID	Ancestral groups included in GWAS
IgA nephropathy	finngen_R9_N14_IGA_NEPHROPATHY	FinnGen research project	377277	592	376685	https://storage.googleapis.com/finngen-public-data-r9/summary_stats/finngen_R9_N14_IGA_NEPHROPATHY.gz	NA	European
IgA nephropathy	IgA glomerulonephritis	UK Biobank and FinnGen	477784	15587	462197	https://gwas.mrcieu.ac.uk/datasets/ebi-a-GCST90018866/	34594039	European
Membranous nephropathy	Membranous nephropathy	IEU Open GWAS Project	7979	2150	5829	https://gwas.mrcieu.ac.uk/datasets/ebi-a-GCST010005/	32231244	European
Diabetic nephropathy	Diabetic nephropathy	IEU Open GWAS Project	452280	1032	451248	https://gwas.mrcieu.ac.uk/datasets/ebi-a-GCST90018832/	34594039	European
IgA nephropathy (EAS)	6 Asian cohorts that includes 4,590 kidney biopsy-diagnosed IgAN cases and 7,573 controls	Kiryluk Lab - Columbia University (columbiamedicine.org)	12163	4590	7573	https://www.columbiamedicine.org/divisions/kiryluk/study_gwas_stat_IgA_summary.php	37337107	Asian
Abbreviations: EAS, East Asian.

## Sheet: Table S3
Table S3. Detailed information of instrumental variables utilized in the Mendelian Randomization analysis
SNP	EA.exposure	OA.exposure	EAF.exposure	N.exposure	Exposure			R2 exposure	F statistic	Outcome
					BETA	SE	P-value			BETA	SE	P-value	Proxy_SNP
White blood cell count on IgAN（finngen_R9_N14_IGA_NEPHROPATHY）
rs10006495	G	T	0.353947	563085	-0.015667	0.001959	1.27e-15	0.000113574	63.9589	0.000761215	0.0616036	0.990141
rs1007938	G	A	0.40493	563085	-0.011156	0.001884	3.19e-09	6.22665e-05	35.0634	-0.0324496	0.0611042	0.595382
rs10087240	T	C	0.457631	563085	0.019951	0.001855	5.6e-27	0.00020539	115.675	-0.0477513	0.0584098	0.413631
rs10102877	A	G	0.684662	563085	-0.013208	0.001997	3.74e-11	7.76802e-05	43.7438	0.0429994	0.062053	0.488343
rs10138752	T	C	0.077277	563085	-0.040319	0.003453	1.68e-31	0.000242073	136.34	-0.138305	0.0916271	0.131188
rs10146962	C	T	0.338281	563085	-0.015367	0.00197	6.17e-15	0.00010805	60.8477	0.0182079	0.0586815	0.756345
rs10164769	T	C	0.74307	563085	0.027162	0.002111	6.91e-38	0.000293931	165.556	0.0709585	0.0828607	0.391799
rs10203838	C	T	0.417873	563085	0.012292	0.001866	4.48e-11	7.70574e-05	43.3931	-0.0477324	0.0592394	0.420385
rs10205474	A	C	0.201408	563085	-0.012945	0.002325	2.58e-08	5.50504e-05	30.9996	0.0453268	0.0854604	0.595846
rs1024091	T	C	0.557743	563085	0.013797	0.001848	8.27e-14	9.89802e-05	55.7396	0.0687268	0.058405	0.239304
rs10260281	C	G	0.236987	563085	0.013403	0.002157	5.17e-10	6.85646e-05	38.6102	-0.030551	0.0735689	0.677944
rs1033415	G	A	0.650368	563085	0.012676	0.002046	5.81e-10	6.81631e-05	38.3841	-0.104261	0.0645204	0.106108
rs1042725	T	C	0.494933	563085	0.010899	0.001847	3.61e-09	6.18356e-05	34.8207	-0.00945164	0.0585413	0.871737
rs1047891	A	C	0.314955	563085	-0.021105	0.001979	1.49e-26	0.000201938	113.731	-0.0819266	0.0625951	0.190591
rs10494783	A	G	0.052086	563085	-0.043813	0.004145	4.1e-26	0.00019838	111.726	-0.176659	0.11604	0.127908
rs10498635	T	C	0.18322	563085	-0.031169	0.002388	6.16e-39	0.000302463	170.363	0.0731234	0.0854215	0.391981
rs10808139	A	G	0.118535	563085	0.017618	0.002845	5.92e-10	6.80997e-05	38.3484	0.102244	0.0793831	0.197753
rs10808536	A	G	0.295428	563085	0.011839	0.002018	4.45e-09	6.11205e-05	34.418	0.0482307	0.0600782	0.422092
rs10814191	T	C	0.713413	563085	0.011216	0.002038	3.72e-08	5.37861e-05	30.2877	-0.0215399	0.0598189	0.718783
rs10828725	T	G	0.364782	563085	-0.049726	0.001914	8.3e-149	0.00119726	674.966	0.0493203	0.0598554	0.409944
rs10864368	C	T	0.502821	563085	0.021532	0.001838	1.07e-31	0.000243668	137.239	-0.0891307	0.0582623	0.126062
rs10872223	T	C	0.18332	563085	0.014143	0.002394	3.47e-09	6.19775e-05	34.9006	0.0362148	0.0646233	0.575208
rs10889574	A	G	0.356606	563085	-0.043688	0.001998	5.49e-106	0.000848381	478.114	-0.113836	0.058846	0.0530554
rs10931934	C	T	0.600163	563085	0.01504	0.001882	1.33e-15	0.000113405	63.8638	0.0613413	0.0589131	0.297776
rs10936588	A	G	0.636322	563085	-0.014309	0.001909	6.6e-14	9.97676e-05	56.183	-0.00689868	0.0643571	0.914635
rs10980797	G	A	0.487935	563085	-0.026981	0.00184	1.1e-48	0.000381716	215.02	0.0565545	0.0582703	0.33177
rs10986338	A	G	0.649839	563085	-0.016612	0.001953	1.8e-17	0.000128472	72.3499	0.0585497	0.0625374	0.349152
rs11002309	T	C	0.340114	563085	0.012677	0.00195	7.98e-11	7.50511e-05	42.2632	-0.0270023	0.0653001	0.679232
rs11022177	G	C	0.311138	563085	-0.018063	0.002016	3.25e-19	0.000142549	80.2781	-0.0665063	0.0628931	0.290307
rs11064881	A	G	0.073548	563085	-0.032266	0.003547	9.31e-20	0.000146937	82.7497	-0.0766583	0.104426	0.462892
rs1109278	G	A	0.483817	563085	-0.014404	0.001932	8.95e-14	9.87041e-05	55.5841	-0.0193858	0.0586036	0.7408
rs11104881	C	T	0.702031	563085	-0.024735	0.002017	1.43e-34	0.000267007	150.387	-0.0856914	0.0596071	0.150546
rs11114149	T	A	0.683244	563085	-0.013653	0.001991	7.01e-12	8.35033e-05	47.0232	-0.00937979	0.0676377	0.889705
rs11159261	C	T	0.534241	563085	-0.01437	0.001851	8.27e-15	0.000107024	60.2697	0.0802753	0.0583507	0.168903
rs11169302	G	T	0.392444	563085	0.018563	0.001889	8.62e-23	0.000171468	96.5675	-0.0159099	0.0617655	0.796727
rs11198788	C	T	0.430983	563085	0.011894	0.001855	1.44e-10	7.30066e-05	41.1118	0.0691328	0.0584141	0.236613
rs11221394	C	T	0.117605	563085	0.016288	0.002877	1.5e-08	5.6919e-05	32.0519	0.0858461	0.081893	0.294513
rs11242109	T	G	0.477227	563085	-0.033069	0.001842	4.57e-72	0.000572058	322.301	-0.0328665	0.0614686	0.592867
rs11250076	G	A	0.574673	563085	0.021379	0.001867	2.32e-30	0.000232815	131.125	0.0879651	0.0586294	0.133522
rs11252331	G	T	0.836619	563085	0.016749	0.00249	1.74e-11	8.03471e-05	45.2457	-0.176242	0.0854405	0.0391372
rs112750178	C	T	0.23854	563085	0.015327	0.002179	2.01e-12	8.78593e-05	49.4764	-0.033937	0.0736421	0.644916
rs112880875	A	G	0.090039	563085	0.025752	0.003204	9.17e-16	0.000114713	64.6004	-0.144371	0.106204	0.174026
rs113473633	G	A	0.025546	563085	-0.050832	0.006222	3.09e-16	0.000118519	66.7441	-0.324717	0.248339	0.191024
rs113519804	A	C	0.028736	563085	-0.032444	0.005656	9.68e-09	5.8432e-05	32.904	0.16649	0.107547	0.121605
rs114050631	T	C	0.011062	563085	-0.138239	0.00975	1.25e-45	0.000356881	201.025	0.222186	0.223648	0.320484
rs114427331	G	C	0.03761	563085	-0.036288	0.004834	6.06e-14	0.000100068	56.3522	-0.0707932	0.105147	0.50077
rs115433278	A	G	0.053082	563085	-0.024206	0.004232	1.07e-08	5.80972e-05	32.7155	-0.171583	0.152554	0.260702
rs11644125	T	C	0.59737	563085	-0.017778	0.001893	5.92e-21	0.000156611	88.1989	-0.0521947	0.0593745	0.37936
rs11669443	A	G	0.236724	563085	0.013882	0.002267	9.15e-10	6.65883e-05	37.4973	0.0581319	0.0673206	0.387858
rs11688303	T	C	0.120295	563085	0.021084	0.002892	3.09e-13	9.43832e-05	53.1506	-0.118251	0.0973533	0.224497
rs11723621	G	A	0.29001	563085	-0.029079	0.002022	6.78e-47	0.000367167	206.821	-0.0283489	0.0729188	0.697443
rs11735662	T	C	0.033197	563085	0.052247	0.005162	4.44e-24	0.0001819	102.444	-0.00948088	0.199121	0.962024
rs11744663	A	G	0.190499	563085	-0.018732	0.002351	1.62e-15	0.00011273	63.4836	0.0848258	0.0756149	0.261942
rs117556162	A	G	0.056886	563085	0.027237	0.004058	1.92e-11	7.99992e-05	45.0498	0.0766438	0.138378	0.579666
rs11854390	T	C	0.562198	563085	0.013665	0.00186	2.03e-13	9.58468e-05	53.9749	0.0476675	0.0595991	0.423824
rs11874453	A	G	0.532635	563085	-0.011551	0.001904	1.31e-09	6.53586e-05	36.8047	-0.0989818	0.0589592	0.093188
rs11927257	T	C	0.282198	563085	-0.012877	0.002042	2.86e-10	7.06177e-05	39.7664	0.00534255	0.0682259	0.937584
rs11965885	T	G	0.58175	563085	-0.01534	0.001892	5.15e-16	0.00011673	65.7366	-0.0144256	0.0595719	0.80866
rs12138789	C	T	0.237746	563085	-0.014617	0.00218	2.01e-11	7.98353e-05	44.9575	-0.0762701	0.0679437	0.26163
rs12142474	G	A	0.086122	563085	-0.021647	0.003435	2.94e-10	7.05241e-05	39.7137	0.155709	0.101015	0.123207
rs12214269	A	G	0.545937	563085	0.018185	0.001839	4.67e-23	0.000173626	97.7826	-0.114845	0.0602902	0.0567976
rs12216862	T	C	0.290091	563085	0.011449	0.002032	1.76e-08	5.63754e-05	31.7458	0.0220209	0.0634021	0.72835
rs1228024	A	C	0.661308	563085	0.025191	0.001944	2.11e-38	0.000298123	167.918	0.0156748	0.061442	0.798634
rs12376511	C	T	0.164417	563085	-0.034202	0.002489	5.75e-43	0.000335223	188.822	0.0183169	0.0747003	0.806297
rs12429714	T	C	0.424441	563085	-0.011129	0.001864	2.37e-09	6.33022e-05	35.6467	-0.052762	0.0590483	0.371569
rs1245035	A	C	0.627427	563085	0.014435	0.001914	4.64e-14	0.000101002	56.8785	0.0182389	0.0584848	0.75515
rs1250215	C	G	0.64108	563085	0.011698	0.001917	1.05e-09	6.61266e-05	37.2372	-0.0296797	0.0628006	0.636496
rs12540307	T	C	0.048819	563085	-0.038684	0.004464	4.48e-18	0.000133347	75.0953	0.00317542	0.0824518	0.969279
rs12550612	A	G	0.821328	563085	-0.032751	0.00242	9.92e-42	0.000325165	183.154	-0.0835808	0.0693791	0.22832
rs12566440	G	A	0.364982	563085	-0.014772	0.001903	8.33e-15	0.000106999	60.2559	0.0780359	0.0596473	0.190776
rs1260326	C	T	0.601256	563085	-0.032863	0.001875	8.93e-69	0.000545257	307.192	-0.0211711	0.0612369	0.72955
rs12630592	T	G	0.3731	563085	-0.012328	0.001992	6.06e-10	6.80147e-05	38.3006	0.0236506	0.0597839	0.692398
rs12683699	G	A	0.160286	563085	0.021786	0.002517	4.91e-18	0.000133032	74.9181	0.0618939	0.074961	0.408985
rs12716647	C	G	0.637508	563085	0.012379	0.001918	1.09e-10	7.39721e-05	41.6555	-0.0451991	0.0612877	0.460824
rs12784071	T	C	0.222099	563085	0.018141	0.002233	4.51e-16	0.000117198	65.9999	0.170581	0.0720081	0.0178402
rs12792460	G	C	0.271243	563085	0.015654	0.00207	3.96e-14	0.000101553	57.1885	-0.0360089	0.0647436	0.578089
rs1285254	C	T	0.775119	563085	-0.012308	0.002252	4.62e-08	5.30446e-05	29.8701	-0.0691446	0.0760665	0.36335
rs1285886	A	G	0.196802	563085	0.026498	0.002326	4.58e-30	0.000230427	129.779	-0.0312544	0.0734002	0.670247
rs12929950	A	G	0.077395	563085	-0.030161	0.003616	7.37e-17	0.00012354	69.5718	-0.0311962	0.0837625	0.709568
rs12936529	T	C	0.478786	563085	-0.025157	0.001845	2.47e-42	0.000330071	185.919	0.0549261	0.0582262	0.345517
rs12956324	A	C	0.402959	563085	0.013776	0.001875	2.02e-13	9.58579e-05	53.9812	0.00693064	0.0620837	0.911114
rs12997100	C	T	0.070514	563085	0.02676	0.00359	9.05e-14	9.86658e-05	55.5625	-0.247646	0.15563	0.111554
rs12999905	A	G	0.061608	563085	0.025242	0.004067	5.42e-10	6.84062e-05	38.521	-0.239281	0.156428	0.1261
rs13132853	G	A	0.355109	563085	0.020133	0.00193	1.78e-25	0.000193217	108.818	-0.000974519	0.0599834	0.987038
rs13149209	C	T	0.217886	563085	-0.014688	0.002228	4.33e-11	7.71769e-05	43.4604	0.078897	0.0624736	0.20663
rs13180726	A	G	0.825591	563085	-0.02131	0.002441	2.55e-18	0.000135331	76.2131	-0.0495376	0.0786899	0.529003
rs1322599	T	C	0.174313	563085	-0.030663	0.002456	9.02e-36	0.000276744	155.873	-0.0955885	0.0848325	0.25983
rs13237635	C	T	0.565316	563085	-0.010408	0.00186	2.2e-08	5.56046e-05	31.3117	-0.0617286	0.0584613	0.291019
rs13248936	G	A	0.498342	563085	0.013094	0.001841	1.14e-12	8.98306e-05	50.5866	0.0523494	0.0586396	0.372001
rs13291664	G	A	0.186933	563085	0.026196	0.002363	1.47e-28	0.00021821	122.897	-0.187235	0.0883576	0.0340855
rs1366045	C	T	0.384323	563085	-0.024654	0.001886	4.75e-39	0.000303379	170.879	-0.00891309	0.0614117	0.884603
rs1371045	C	T	0.744485	563085	-0.014328	0.002114	1.22e-11	8.1574e-05	45.9367	0.00911518	0.0668219	0.891497
rs1371794	C	A	0.622486	563085	-0.063244	0.001899	3.4e-243	0.00196589	1109.14	0.0196867	0.0621263	0.751334
rs138028125	G	C	0.03427	563085	0.054052	0.005559	2.4e-22	0.000167874	94.5428	-0.207298	0.243637	0.394854
rs139369470	C	T	0.047983	563085	0.025273	0.004383	8.11e-09	5.90434e-05	33.2483	-0.300025	0.234642	0.20102
rs140311179	G	C	0.051183	563085	-0.025605	0.004196	1.05e-09	6.61266e-05	37.2372	-0.101316	0.12998	0.435699
rs144317085	T	A	0.034356	563085	0.049756	0.005126	2.83e-22	0.000167297	94.2176	-0.0234997	0.125886	0.851916
rs145209947	A	C	0.01404	563085	-0.075356	0.008651	3.02e-18	0.000134732	75.8755	-0.465324	0.317347	0.142568
rs146207734	T	A	0.017496	563085	-0.054274	0.008237	4.43e-11	7.70971e-05	43.4154	0.269291	0.345321	0.435492
rs1468102	G	C	0.306335	563085	0.014895	0.002	9.51e-14	9.84928e-05	55.4651	-0.0278421	0.0689202	0.68623
rs1474419	C	T	0.579762	563085	0.018298	0.001886	2.96e-22	0.000167139	94.1288	-0.0850449	0.0604911	0.159752
rs1476081	T	G	0.294671	563085	0.011441	0.00208	3.79e-08	5.37284e-05	30.2552	0.0429562	0.06008	0.474619
rs148713124	T	G	0.008951	563085	0.096379	0.010089	1.26e-21	0.000162041	91.2572	0.163396	0.413323	0.692604
rs150649461	C	G	0.015183	563085	0.0679	0.007944	1.26e-17	0.000129727	73.0566	0.0672431	0.180011	0.708738
rs1506609	G	A	0.799464	563085	0.021031	0.002326	1.54e-19	0.000145166	81.7521	-0.025602	0.0649769	0.693568
rs150861794	T	C	0.020249	563085	-0.065191	0.007096	4.04e-20	0.000149868	84.4008	-0.353034	0.3404	0.299682
rs1621453	G	A	0.56322	563085	0.010499	0.00186	1.66e-08	5.65811e-05	31.8617	-0.0636547	0.0607457	0.29469
rs16850073	T	C	0.374415	563085	0.042606	0.001922	7.07e-109	0.000871931	491.398	0.016199	0.0599978	0.787165
rs16964983	C	T	0.172918	563085	0.021856	0.002434	2.72e-19	0.000143174	80.6304	-0.041845	0.0768667	0.586177
rs17011726	G	C	0.232584	563085	-0.023627	0.002187	3.32e-27	0.000207231	116.713	-0.133842	0.0816062	0.100985
rs17026212	G	T	0.513548	563085	-0.014719	0.001834	1.01e-15	0.000114376	64.4105	-0.0490253	0.0591835	0.407467
rs17041439	C	A	0.056554	563085	0.037876	0.003999	2.76e-21	0.000159288	89.7065	0.209728	0.16883	0.214147
rs17138597	A	G	0.194778	563085	-0.013276	0.002333	1.27e-08	5.75051e-05	32.382	0.0394304	0.0742796	0.59553
rs17209630	A	G	0.281259	563085	0.014259	0.002045	3.11e-12	8.63336e-05	48.6172	-0.0584487	0.0639875	0.361011
rs17232826	T	C	0.10177	563085	-0.021831	0.003087	1.53e-12	8.88099e-05	50.0118	0.0314977	0.105781	0.765884
rs17270882	C	G	0.239086	563085	0.030784	0.002158	3.61e-46	0.000361257	203.491	0.0384808	0.0674645	0.568417
rs1738074	C	T	0.567796	563085	-0.020403	0.001853	3.39e-28	0.000215263	121.237	0.0577284	0.0590344	0.328135
rs174548	G	C	0.313935	563085	-0.024925	0.001991	5.89e-36	0.000278249	156.721	0.072182	0.0596231	0.226035
rs175714	C	T	0.577258	563085	0.010451	0.001877	2.58e-08	5.50541e-05	31.0017	-0.00241771	0.0583925	0.966974
rs17660636	G	A	0.357796	563085	0.011343	0.001935	4.57e-09	6.1023e-05	34.3631	-0.012633	0.0627117	0.84035
rs17758695	T	C	0.028609	563085	-0.055946	0.005728	1.56e-22	0.000169389	95.3961	0.0820769	0.142282	0.564034
rs1779809	T	C	0.333689	563085	0.014395	0.001944	1.31e-13	9.73676e-05	54.8314	-0.0262669	0.0644423	0.683565
rs180941	A	G	0.625014	563085	-0.016866	0.001919	1.51e-18	0.000137164	77.2454	-0.0532716	0.0677736	0.431854
rs182090955	A	G	0.009784	563085	-0.075776	0.009684	5.08e-15	0.000108726	61.2283	-0.743447	0.552022	0.178055
rs1822534	G	A	0.394237	563085	-0.025822	0.001882	7.65e-43	0.000334211	188.252	-0.13294	0.0611006	0.029574
rs1885474	G	T	0.102894	563085	-0.021583	0.003031	1.07e-12	9.00407e-05	50.7049	-0.018496	0.078198	0.813024
rs1886654	C	T	0.892184	563085	-0.057486	0.002959	4.52e-84	0.000669837	377.427	-0.150979	0.103983	0.146513
rs1887428	C	G	0.625091	563085	-0.014956	0.00193	9.25e-15	0.000106634	60.0502	-0.00307683	0.0600762	0.959154
rs1891033	C	T	0.16941	563085	0.015029	0.002482	1.4e-09	6.5111e-05	36.6653	0.0941425	0.0701766	0.179756
rs1895994	A	G	0.32446	563085	-0.012955	0.001964	4.22e-11	7.72653e-05	43.5101	0.101477	0.0693955	0.143658
rs1933295	G	A	0.776835	563085	-0.015546	0.002311	1.73e-11	8.03579e-05	45.2518	0.092698	0.0668506	0.16555
rs1947897	C	G	0.336356	563085	-0.014361	0.001947	1.63e-13	9.66099e-05	54.4046	-0.0520756	0.0602314	0.387263
rs2012011	A	G	0.136123	563085	-0.025502	0.002683	2e-21	0.000160422	90.3453	0.072318	0.0779186	0.353344
rs2038700	C	T	0.394624	563085	0.034424	0.00189	4.01e-74	0.000588802	331.74	-0.0157225	0.0597196	0.792341
rs2062250	A	G	0.938363	563085	0.050625	0.003905	1.95e-38	0.00029839	168.069	-0.0201515	0.123363	0.870242
rs2068330	G	C	0.360551	563085	0.018714	0.001927	2.69e-22	0.000167465	94.3123	0.0736326	0.0600842	0.220391
rs2076211	T	C	0.158474	563085	-0.018018	0.002546	1.47e-12	8.89373e-05	50.0835	0.0601834	0.0738832	0.415315
rs2082382	A	G	0.55412	563085	-0.017857	0.00186	7.95e-22	0.000163661	92.17	0.0265737	0.0608223	0.662178
rs2084312	T	C	0.800412	563085	0.028894	0.002311	7.21e-36	0.000277537	156.32	0.0890044	0.0675381	0.187557
rs2091084	C	T	0.653201	563085	0.01735	0.001951	5.95e-19	0.000140427	79.083	0.0059799	0.0653205	0.927058
rs2104415	A	G	0.676227	563085	-0.012373	0.002061	1.93e-09	6.40018e-05	36.0406	0.0154923	0.0595305	0.794677
rs2148537	A	G	0.166266	563085	0.017567	0.002475	1.27e-12	8.94606e-05	50.3783	0.149782	0.0756352	0.0476672
rs2180369	C	T	0.110762	563085	0.02298	0.003071	7.27e-14	9.94313e-05	55.9937	-0.0364877	0.100726	0.717167
rs218264	T	A	0.250868	563085	0.025769	0.002141	2.3e-33	0.000257203	144.864	-0.0210713	0.067658	0.755468
rs2194067	T	C	0.415502	563085	0.012618	0.001886	2.23e-11	7.94857e-05	44.7606	0.0710716	0.059084	0.229019
rs2259855	C	T	0.52533	563085	-0.023612	0.001849	2.41e-37	0.000289529	163.076	-0.124782	0.0582019	0.0320369
rs2282677	C	T	0.405364	563085	0.01138	0.001929	3.65e-09	6.18044e-05	34.8031	0.0707272	0.0597024	0.236151
rs2282986	C	T	0.018529	563085	-0.124348	0.006855	1.55e-73	0.00058403	329.049	-0.0562268	0.183858	0.759744
rs2284837	G	A	0.220169	563085	0.01378	0.002231	6.55e-10	6.77479e-05	38.1503	-0.0131289	0.0741697	0.8595
rs2286599	A	G	0.141477	563085	0.03864	0.00279	1.28e-43	0.000340521	191.807	0.0865034	0.0984439	0.37956
rs2290669	C	A	0.786444	563085	-0.047616	0.002308	1.45e-94	0.000755322	425.63	-0.0730726	0.0651669	0.262154
rs2298695	C	A	0.396473	563085	-0.015731	0.001881	6.11e-17	0.000124196	69.9413	-0.0378809	0.060452	0.530904
rs2305980	A	T	0.255073	563085	0.013867	0.002123	6.5e-11	7.57632e-05	42.6642	-0.0344634	0.0779293	0.658317
rs2312675	C	T	0.211587	563085	-0.017557	0.002242	4.84e-15	0.000108895	61.3236	0.141071	0.0757799	0.0626599
rs2314339	T	C	0.124894	563085	0.027194	0.002851	1.45e-21	0.00016155	90.9809	0.0985749	0.0765323	0.19774
rs2327028	T	C	0.475724	563085	-0.013484	0.001851	3.22e-13	9.42345e-05	53.0668	0.0303702	0.0583679	0.602839
rs2328667	G	A	0.561405	563085	0.012282	0.001866	4.64e-11	7.69321e-05	43.3225	-0.0557347	0.0624349	0.372026
rs2358581	G	T	0.73286	563085	-0.028224	0.002196	8.33e-38	0.000293272	165.185	0.145588	0.0637466	0.02238
rs2371108	T	G	0.388965	563085	0.019217	0.001891	2.92e-24	0.000183373	103.273	0.00779728	0.0604297	0.897334
rs2412771	C	T	0.416739	563085	-0.018201	0.001883	4.21e-22	0.000165899	93.4304	-0.0665895	0.0590108	0.259139
rs2427599	T	C	0.010727	563085	0.055692	0.009529	5.08e-09	6.06584e-05	34.1578	-0.266187	0.353971	0.452051
rs2428608	T	C	0.56284	563085	-0.011309	0.001852	1.02e-09	6.62161e-05	37.2876	-0.065124	0.0594634	0.273432
rs2432142	A	G	0.433689	563085	0.012676	0.001864	1.04e-11	8.21227e-05	46.2457	0.0425091	0.05955	0.475326
rs2439963	G	A	0.736551	563085	-0.01238	0.002091	3.21e-09	6.2249e-05	35.0535	-0.182858	0.0686437	0.00772485
rs2469147	G	A	0.157884	563085	-0.015295	0.002536	1.63e-09	6.45949e-05	36.3747	-0.0789869	0.0794575	0.320185
rs247826	T	C	0.220606	563085	0.033815	0.002233	8.39e-52	0.00040709	229.319	-0.0426092	0.0651881	0.513347
rs2506699	G	A	0.483895	563085	0.01427	0.001892	4.62e-14	0.000101015	56.8858	-0.107158	0.0594169	0.0713116
rs2561758	G	A	0.723119	563085	-0.03629	0.00208	3.62e-68	0.000540305	304.401	-0.0237051	0.0652469	0.716371
rs257063	T	C	0.740602	563085	-0.013818	0.0021	4.7e-11	7.68855e-05	43.2962	-0.0356333	0.0653591	0.585621
rs2615061	A	G	0.117457	563085	-0.027637	0.002854	3.54e-22	0.000166505	93.7718	0.0440312	0.0774537	0.569706
rs2665405	A	G	0.547743	563085	0.035373	0.001844	5.16e-82	0.000653077	367.977	-0.0314025	0.0584112	0.590846
rs2710804	C	T	0.375925	563085	0.020606	0.001897	1.74e-27	0.000209502	117.992	0.0580851	0.0608313	0.33965
rs2713573	T	C	0.689211	563085	0.024566	0.001984	3.27e-35	0.000272203	153.315	0.0709604	0.0646193	0.272148
rs2729707	G	A	0.830063	563085	-0.030932	0.002446	1.18e-36	0.000283926	159.92	-0.00952962	0.071958	0.894642
rs2790122	C	T	0.712432	563085	0.013402	0.002029	3.97e-11	7.74761e-05	43.6288	-0.0607624	0.0704431	0.388372
rs284317	G	A	0.497553	563085	0.017425	0.001945	3.28e-19	0.000142518	80.261	-0.0187026	0.0599056	0.754889
rs28530750	A	G	0.043032	563085	0.055643	0.004613	1.67e-33	0.000258326	145.497	-0.162544	0.184351	0.377934
rs2853951	T	C	0.599507	563085	0.077234	0.001878	1e-300	0.00299467	1691.31	0.229593	0.0597572	0.000121986
rs28571765	C	T	0.206778	563085	-0.02207	0.00237	1.25e-20	0.000153981	86.7174	0.0169519	0.0691542	0.806354
rs28574812	G	A	0.15791	563085	-0.016041	0.002537	2.57e-10	7.09933e-05	39.9779	-0.0292196	0.075504	0.69876
rs28576226	A	G	0.122129	563085	0.031285	0.002853	5.59e-28	0.000213502	120.245	-0.061093	0.0839612	0.466838
rs2857633	C	T	0.727142	563085	-0.013283	0.002098	2.43e-10	7.1183e-05	40.0848	0.122819	0.0613276	0.0452127
rs28588746	G	A	0.377846	563085	-0.010471	0.001899	3.51e-08	5.39919e-05	30.4036	-0.0556631	0.0601841	0.355028
rs2875974	A	G	0.373406	563085	0.021365	0.001904	3.21e-29	0.000223563	125.913	0.145389	0.0594901	0.0145288
rs2904270	A	G	0.517092	563085	-0.015318	0.001844	9.82e-17	0.000122534	69.005	0.060329	0.0583628	0.30128
rs2935104	G	A	0.906903	563085	0.01955	0.003311	3.54e-09	6.19119e-05	34.8637	0.057057	0.119387	0.63271
rs2943650	T	C	0.644643	563085	0.01116	0.00192	6.15e-09	5.99965e-05	33.785	0.0685451	0.0607938	0.259531
rs2993986	T	C	0.774092	563085	0.030146	0.00219	4.12e-43	0.000336396	189.483	-0.15066	0.0742437	0.0424317
rs303753	A	G	0.34473	563085	-0.019587	0.00196	1.63e-23	0.000177326	99.867	-0.097597	0.0612292	0.110944
rs309190	C	T	0.893852	563085	-0.030461	0.003167	6.7e-22	0.000164266	92.5104	0.000721775	0.0828199	0.993047
rs3184504	C	T	0.517084	563085	-0.067191	0.001836	3.26e-293	0.00237285	1339.29	-0.111834	0.0592553	0.0591153
rs342294	C	T	0.455851	563085	-0.017407	0.001848	4.54e-21	0.000157544	88.7243	0.0859339	0.0582908	0.14042
rs34298354	T	C	0.123549	563085	-0.024205	0.002801	5.55e-18	0.000132603	74.6762	-0.0985947	0.0969882	0.309361
rs34332006	T	C	0.389704	563085	-0.010695	0.001888	1.47e-08	5.69848e-05	32.089	0.00303251	0.0613978	0.960608
rs34505104	G	A	0.304866	563085	-0.02041	0.002056	3.18e-23	0.000174981	98.5458	-0.0638828	0.0652728	0.327725
rs34562738	A	G	0.77203	563085	0.018655	0.002195	1.91e-17	0.00012826	72.2304	-0.0535051	0.0775887	0.490447
rs34599082	T	C	0.013363	563085	-0.151481	0.008129	1.68e-77	0.000616312	347.249	0.717551	0.364134	0.0487731
rs34952318	A	G	0.050283	563085	-0.033097	0.004378	4.04e-14	0.000101486	57.151	-0.0571337	0.123556	0.643785
rs35111447	T	C	0.098264	563085	-0.017887	0.003105	8.38e-09	5.89321e-05	33.1856	0.269494	0.103311	0.00909243
rs35112940	A	G	0.215982	563085	-0.025968	0.002241	4.76e-31	0.000238405	134.274	0.0441391	0.0663771	0.506067
rs35571080	C	T	0.212693	563085	0.024903	0.002243	1.22e-28	0.000218865	123.266	0.043399	0.069138	0.530191
rs35592432	C	G	0.027242	563085	0.039902	0.00608	5.28e-11	7.64848e-05	43.0706	-0.14161	0.186954	0.448773
rs35592645	A	C	0.248719	563085	0.017479	0.00213	2.28e-16	0.000119577	67.3399	0.0606793	0.0732733	0.407601
rs35713889	T	C	0.043464	563085	0.028328	0.004568	5.6e-10	6.8293e-05	38.4572	0.281972	0.193595	0.145253
rs35734242	C	T	0.427987	563085	0.02176	0.001948	5.69e-29	0.000221549	124.778	0.0333039	0.0590133	0.572519
rs35755865	T	C	0.034195	563085	-0.041492	0.005077	3.02e-16	0.000118601	66.7902	0.314046	0.181161	0.0830042
rs3731332	T	C	0.023234	563085	-0.121199	0.00624	4.94e-84	0.000669521	377.248	-0.0591591	0.219636	0.787659
rs3732378	A	G	0.172487	563085	0.020274	0.00243	7.23e-17	0.000123606	69.6089	-0.0790296	0.0798705	0.322433
rs3735485	G	A	0.844672	563085	0.041036	0.00257	2.16e-57	0.000452578	254.954	0.0630746	0.0885996	0.476523
rs3747869	C	A	0.900449	563085	0.038842	0.00322	1.66e-33	0.000258348	145.509	-0.046808	0.0751275	0.533254
rs3752562	A	G	0.774844	563085	0.013547	0.002209	8.64e-10	6.6787e-05	37.6091	-0.12359	0.0692064	0.0741293
rs3754224	C	T	0.270936	563085	-0.014577	0.002103	4.16e-12	8.53192e-05	48.0459	0.0218563	0.0626426	0.72716
rs3773312	A	G	0.134067	563085	0.017874	0.00285	3.57e-10	6.98473e-05	39.3326	-0.062259	0.0829063	0.45268
rs3781454	A	G	0.676766	563085	0.025211	0.002007	3.44e-36	0.000280149	157.792	0.0636613	0.0594691	0.284397
rs3793537	C	G	0.290389	563085	0.019834	0.002029	1.44e-22	0.000169671	95.5553	0.0271403	0.0687222	0.692896
rs3795503	T	C	0.314627	563085	-0.015409	0.00201	1.77e-14	0.000104361	58.7699	0.0801107	0.0610306	0.189307
rs3812849	C	A	0.266532	563085	0.01961	0.002086	5.42e-21	0.000156922	88.3741	-0.110788	0.0683805	0.105196
rs3847147	A	G	0.306976	563085	-0.011891	0.002003	2.91e-09	6.25855e-05	35.243	0.0694267	0.0632991	0.272727
rs3857488	G	A	0.527618	563085	-0.015962	0.001847	5.52e-18	0.00013262	74.686	0.0435792	0.0582707	0.454535
rs38859	T	C	0.448861	563085	0.011328	0.001851	9.36e-10	6.65106e-05	37.4535	0.00071124	0.0597934	0.990509
rs4074672	T	C	0.369536	563085	0.018004	0.001907	3.69e-21	0.000158268	89.1323	-0.0786256	0.0636848	0.216978
rs41272536	G	A	0.045737	563085	-0.034443	0.004735	3.49e-13	9.39609e-05	52.9128	-0.0571427	0.153617	0.709908
rs41295055	T	C	0.186956	563085	-0.013749	0.002349	4.82e-09	6.08381e-05	34.259	-0.010251	0.0820584	0.900585
rs41313381	A	C	0.0304	563085	0.048456	0.005508	1.4e-18	0.000137427	77.3937	0.505058	0.223519	0.0238479
rs41317014	T	C	0.247562	563085	-0.020075	0.002239	3.07e-19	0.000142747	80.3899	-0.0570808	0.0669517	0.3939
rs4239149	G	A	0.656343	563085	0.016302	0.001945	5.23e-17	0.000124742	70.2491	0.0380528	0.0601091	0.526692
rs4276676	C	T	0.469209	563085	-0.019264	0.001849	2.04e-25	0.000192735	108.547	-0.0209531	0.0603796	0.728575
rs4391200	G	A	0.618964	563085	0.022974	0.001894	7.34e-34	0.000261232	147.134	0.0846231	0.0613654	0.167894
rs4413892	A	G	0.276136	563085	0.031056	0.002174	2.71e-46	0.000362277	204.066	0.0349689	0.0669186	0.601282
rs4468717	T	C	0.077837	563085	-0.020008	0.003471	8.2e-09	5.90063e-05	33.2274	0.0486912	0.0856434	0.569672
rs447124	T	C	0.490566	563085	0.016995	0.001853	4.66e-20	0.000149366	84.1182	-0.0837886	0.0589712	0.155363
rs4535497	A	C	0.570032	563085	-0.013323	0.001992	2.26e-11	7.94359e-05	44.7326	0.140312	0.0601352	0.0196341
rs464609	A	G	0.544492	563085	0.012934	0.001852	2.87e-12	8.66108e-05	48.7733	-0.0877556	0.0583691	0.132721
rs4672564	C	A	0.500893	563085	-0.010185	0.001848	3.56e-08	5.39412e-05	30.375	0.00181534	0.0583927	0.975199
rs4703541	A	G	0.878793	563085	-0.036192	0.002813	6.99e-38	0.00029389	165.533	0.0855031	0.0880033	0.331255
rs4704826	A	C	0.633681	563085	-0.015601	0.001876	9.09e-17	0.000122804	69.1572	0.0658493	0.0621586	0.289428
rs4707609	C	T	0.360123	563085	-0.021092	0.001914	3.07e-28	0.000215618	121.437	0.0387842	0.0658603	0.555938
rs4729046	C	T	0.924065	563085	-0.036605	0.003489	9.45e-26	0.000195443	110.072	-0.0146638	0.103074	0.886871
rs47341	T	C	0.396441	563085	0.015865	0.001975	9.52e-16	0.000114584	64.5274	-0.150883	0.0603365	0.0123951
rs4734879	G	A	0.276159	563085	-0.021974	0.002057	1.23e-26	0.000202623	114.116	-0.095241	0.0708236	0.178702
rs4760	G	A	0.152719	563085	-0.070234	0.002594	1.91e-161	0.00130022	733.083	0.0389664	0.0791969	0.622706
rs4761234	C	T	0.4824	563085	0.015191	0.001847	1.96e-16	0.000120119	67.6453	0.0516922	0.0593396	0.383687
rs4789229	T	C	0.644533	563085	0.011726	0.001926	1.14e-09	6.58241e-05	37.0668	0.0546001	0.0654802	0.40437
rs4790752	T	C	0.450783	563085	-0.017539	0.001845	1.98e-21	0.000160462	90.3681	0.0195612	0.0616699	0.751097
rs4794820	G	A	0.552137	563085	0.07212	0.001861	1e-300	0.00266004	1501.82	0.0702357	0.0584628	0.229606
rs4805881	C	A	0.665284	563085	-0.01642	0.001984	1.27e-16	0.000121629	68.4954	-0.0397253	0.0613348	0.517192
rs4844390	G	A	0.220218	563085	-0.026549	0.002216	4.49e-33	0.000254843	143.534	0.0703535	0.0702377	0.316513
rs4844565	T	A	0.410019	563085	-0.011403	0.001866	9.91e-10	6.63151e-05	37.3434	0.130337	0.0594931	0.0284669
rs4877107	C	T	0.457254	563085	0.010359	0.001856	2.39e-08	5.53199e-05	31.1514	0.0617273	0.0585296	0.291592
rs4909932	G	A	0.59811	563085	0.013829	0.001881	1.95e-13	9.59817e-05	54.0508	0.0291764	0.0588346	0.619962
rs4909945	C	T	0.688902	563085	0.011456	0.001986	8e-09	5.90892e-05	33.2741	-0.0466491	0.0618788	0.450923
rs4924450	A	G	0.706498	563085	0.01369	0.002122	1.11e-10	7.39112e-05	41.6212	-0.0350444	0.0714312	0.623706
rs4925756	T	C	0.691881	563085	-0.014563	0.002004	3.68e-13	9.3776e-05	52.8086	-0.0545011	0.0653354	0.404183
rs4970996	C	G	0.750743	563085	0.0154	0.002154	8.71e-13	9.07688e-05	51.115	-0.0609721	0.0731892	0.404802
rs507778	T	C	0.333105	563085	-0.052806	0.001961	1.03e-159	0.00128611	725.12	-0.0244309	0.0666319	0.713876
rs520910	C	T	0.067393	563085	-0.024764	0.003685	1.81e-11	8.01969e-05	45.1612	0.0169617	0.131125	0.897076
rs527393	A	G	0.467803	563085	-0.02209	0.001842	3.89e-33	0.000255345	143.817	0.0852239	0.0585681	0.145635
rs533483	A	G	0.243389	563085	-0.017399	0.002188	1.84e-15	0.000112287	63.2343	-0.0639366	0.0741599	0.388607
rs549302	A	G	0.545007	563085	0.020151	0.001843	7.94e-28	0.000212264	119.548	0.0554622	0.0583418	0.341785
rs55671712	T	C	0.095812	563085	0.018588	0.003119	2.53e-09	6.30715e-05	35.5167	-0.0364747	0.0728505	0.616598
rs55767800	C	T	0.632257	563085	-0.018378	0.002003	4.51e-20	0.000149484	84.1847	0.0330331	0.0593857	0.578043
rs55964818	C	T	0.567337	563085	-0.036254	0.00186	1.3e-84	0.000674247	379.913	0.0619154	0.0592221	0.295803
rs55978995	A	C	0.16913	563085	0.013869	0.002466	1.86e-08	5.61702e-05	31.6302	-0.0734278	0.0985986	0.456445
rs560194	C	T	0.530014	563085	-0.013586	0.001843	1.68e-13	9.64976e-05	54.3414	0.00512639	0.0584888	0.930157
rs56188865	C	T	0.374222	563085	-0.027014	0.001899	6.38e-46	0.000359251	202.361	-0.0277644	0.0609529	0.648745
rs56378716	G	A	0.01278	563085	0.107631	0.008291	1.55e-38	0.000299197	168.523	0.232199	0.165955	0.161761
rs56388170	T	G	0.294509	563085	0.059326	0.002043	2.14e-185	0.0014953	843.241	-0.10205	0.0649976	0.116401
rs571497	A	G	0.154843	563085	-0.036357	0.002584	5.8e-45	0.000351451	197.966	-0.0587865	0.0887519	0.507735
rs5746451	C	T	0.504194	563085	0.019536	0.001849	4.3e-26	0.000198215	111.634	-0.0434751	0.0581997	0.455063
rs5746990	A	G	0.622693	563085	-0.015117	0.001903	1.96e-15	0.000112055	63.1033	-0.00709144	0.0592957	0.904804
rs57871178	C	T	0.17625	563085	-0.013314	0.002414	3.48e-08	5.40188e-05	30.4187	-0.182797	0.0767991	0.0173037
rs579721	A	G	0.283654	563085	-0.012287	0.002033	1.51e-09	6.48657e-05	36.5271	-0.0605068	0.0698918	0.386643
rs59085061	G	A	0.040472	563085	-0.050292	0.004692	8.32e-27	0.000203995	114.889	-0.130624	0.112794	0.246832
rs59241311	A	G	0.099621	563085	-0.01718	0.00307	2.19e-08	5.56124e-05	31.3161	0.0267749	0.107446	0.803211
rs60190483	C	T	0.057277	563085	-0.031395	0.003962	2.3e-15	0.000111499	62.79	-0.2996	0.134688	0.0261216
rs6029234	C	G	0.624198	563085	0.024169	0.001905	6.97e-37	0.000285778	160.963	0.0234066	0.0594042	0.693565
rs6045615	C	A	0.330205	563085	-0.019319	0.001982	1.9e-22	0.0001687	95.0081	0.0561204	0.0629892	0.372955
rs60466842	A	C	0.087587	563085	-0.029716	0.003269	9.88e-20	0.000146728	82.6322	0.275869	0.12735	0.0302942
rs6051431	T	C	0.351093	563085	0.011858	0.001931	8.21e-10	6.69661e-05	37.71	-0.0300083	0.0603574	0.619065
rs6055955	T	C	0.508614	563085	-0.022202	0.001845	2.37e-33	0.000257102	144.807	-0.0106803	0.0583834	0.85485
rs6062468	T	C	0.508105	563085	0.010809	0.001937	2.4e-08	5.52986e-05	31.1394	-0.0385113	0.0590049	0.513963
rs60695341	T	C	0.197348	563085	-0.029901	0.002312	2.93e-38	0.000296956	167.261	0.0456065	0.0708466	0.519746
rs61739285	T	C	0.033259	563085	-0.033699	0.005207	9.68e-11	7.43794e-05	41.8849	-0.168729	0.131409	0.199143
rs61863767	T	C	0.596247	563085	0.043116	0.001874	3.92e-117	0.000939195	529.342	0.0840417	0.0593029	0.156436
rs62007171	C	T	0.291138	563085	-0.015451	0.002058	6.01e-14	0.000100093	56.3665	0.0466328	0.0620226	0.452131
rs62089697	A	G	0.172097	563085	0.017652	0.002518	2.38e-12	8.72699e-05	49.1445	-0.114257	0.0771489	0.138608
rs62194505	A	G	0.382331	563085	-0.010877	0.001937	1.96e-08	5.59965e-05	31.5324	-0.0146931	0.0588886	0.802969
rs62270938	T	C	0.177104	563085	0.016035	0.002454	6.39e-11	7.58197e-05	42.696	-0.00576357	0.0939489	0.951082
rs62311395	G	A	0.061901	563085	-0.025247	0.003841	4.93e-11	7.67227e-05	43.2045	0.126417	0.124852	0.311281
rs62345144	C	G	0.024821	563085	-0.034084	0.006181	3.5e-08	5.39991e-05	30.4076	0.536446	0.336163	0.110536
rs62466318	T	C	0.202209	563085	-0.021214	0.002399	9.33e-19	0.000138851	78.1957	0.0458623	0.0739281	0.535019
rs62510269	G	A	0.14573	563085	-0.036092	0.002609	1.6e-43	0.000339744	191.369	0.068493	0.0815962	0.401237
rs626416	C	G	0.762943	563085	-0.016605	0.002181	2.67e-14	0.000102931	57.9649	-0.172765	0.0741575	0.0198217
rs630505	C	T	0.265394	563085	0.012464	0.002102	3.04e-09	6.24379e-05	35.1599	0.0300166	0.067448	0.656296
rs632887	G	A	0.411004	563085	0.01204	0.001921	3.67e-10	6.9758e-05	39.2823	0.014763	0.0601237	0.806035
rs633323	T	A	0.697507	563085	0.014666	0.002007	2.72e-13	9.4823e-05	53.3983	-0.0244831	0.06602	0.710753
rs6421984	C	T	0.514549	563085	0.038666	0.001952	2.52e-87	0.000696342	392.371	0.138437	0.0589894	0.0189348
rs6426584	T	A	0.334952	563085	-0.01152	0.001951	3.53e-09	6.19141e-05	34.8649	0.108173	0.068358	0.113549
rs6429582	C	T	0.435077	563085	-0.018823	0.001853	3.05e-24	0.00018322	103.187	0.0910912	0.0590651	0.123021
rs6440732	A	C	0.827718	563085	0.023275	0.002437	1.29e-21	0.000161966	91.2151	-0.0209627	0.0788859	0.790444
rs6445826	C	T	0.498475	563085	0.01247	0.001887	3.89e-11	7.75499e-05	43.6704	0.0434787	0.0592487	0.46305
rs6474514	C	T	0.41173	563085	0.011055	0.001872	3.52e-09	6.19306e-05	34.8742	0.0351225	0.058531	0.548463
rs6476883	A	G	0.437247	563085	-0.011492	0.001857	6.07e-10	6.80086e-05	38.2971	-0.0242877	0.0613023	0.69196
rs6479830	C	T	0.715242	563085	-0.012414	0.002033	1.02e-09	6.62134e-05	37.2861	0.130312	0.0656923	0.0472923
rs6500550	T	C	0.304495	563085	-0.02072	0.002036	2.52e-24	0.000183895	103.567	-0.0398031	0.0643599	0.536282
rs6583435	A	C	0.679683	563085	0.016915	0.001968	8.33e-18	0.000131179	73.8741	-0.0686815	0.0652398	0.292454
rs6590806	A	G	0.250457	563085	0.01608	0.002128	4.14e-14	0.000101394	57.0988	-0.0231473	0.0704269	0.742405
rs6667709	T	C	0.370088	563085	-0.013844	0.001923	6.06e-13	9.20345e-05	51.8278	0.0632564	0.0594245	0.28711
rs6679677	A	C	0.099992	563085	-0.051839	0.003052	1.06e-64	0.000512092	288.498	0.0264762	0.0820397	0.746904
rs6684709	C	G	0.620492	563085	-0.020589	0.001895	1.69e-27	0.000209598	118.046	-0.0508466	0.0643197	0.429219
rs672058	T	C	0.880458	563085	0.018163	0.002846	1.75e-10	7.23269e-05	40.729	0.110632	0.0753241	0.1419
rs6731993	T	A	0.407782	563085	0.022535	0.001877	3.31e-33	0.000255918	144.14	0.103033	0.0617654	0.0952906
rs6734238	G	A	0.402192	563085	0.036475	0.001959	2.25e-77	0.000615291	346.673	0.123555	0.063757	0.0526332
rs67491878	C	A	0.60436	563085	0.011131	0.001914	6.04e-09	6.00599e-05	33.8207	0.0669245	0.0607186	0.270372
rs6755895	C	T	0.231769	563085	-0.023327	0.002239	2.04e-25	0.000192731	108.545	-0.0139733	0.0710573	0.844103
rs67684915	G	C	0.19513	563085	-0.0225	0.002347	9.09e-22	0.00016319	91.9046	-0.117555	0.0721728	0.103356
rs6779340	G	C	0.336941	563085	-0.017511	0.001961	4.27e-19	0.00014159	79.738	-0.0167472	0.0639635	0.793456
rs6831590	T	G	0.367282	563085	-0.0184	0.001904	4.29e-22	0.000165827	93.39	-0.103924	0.0596529	0.0814817
rs6854855	G	A	0.486909	563085	0.016404	0.001855	9.31e-19	0.00013886	78.2006	-0.0436356	0.0587797	0.457871
rs6878780	C	T	0.426771	563085	0.013254	0.001858	9.79e-13	9.03627e-05	50.8863	-0.0155961	0.0584934	0.789754
rs6924387	G	A	0.412477	563085	0.016547	0.001881	1.41e-18	0.000137413	77.3855	0.0209862	0.0589984	0.72206
rs6948695	C	T	0.413883	563085	-0.010993	0.001875	4.55e-09	6.10421e-05	34.3739	0.000984192	0.0598592	0.986882
rs6952262	G	C	0.205159	563085	-0.016152	0.002298	2.08e-12	8.77285e-05	49.4027	-0.0246693	0.0757363	0.744633
rs696	T	C	0.36576	563085	0.015003	0.001912	4.27e-15	0.000109335	61.5714	0.090567	0.0597481	0.129567
rs6985508	A	G	0.357998	563085	-0.026558	0.002018	1.48e-39	0.000307497	173.2	-0.0214258	0.0602734	0.722232
rs7005996	T	C	0.906282	563085	0.024146	0.003326	3.88e-13	9.35904e-05	52.7041	-0.134684	0.0982882	0.170596
rs703005	T	C	0.598155	563085	-0.015482	0.001905	4.4e-16	0.000117284	66.0484	-0.192947	0.0606905	0.00147679
rs7036656	T	C	0.7215	563085	0.028141	0.002055	1.1e-42	0.000332918	187.523	0.0290741	0.0693988	0.675258
rs706809	C	T	0.777872	563085	0.022341	0.002258	4.41e-23	0.000173823	97.8939	0.0495623	0.0729455	0.496858
rs7082470	A	G	0.474125	563085	-0.029017	0.00184	5e-56	0.000441472	248.695	0.0300863	0.0584366	0.606655
rs71352239	T	C	0.323814	563085	-0.01291	0.002182	3.29e-09	6.21644e-05	35.0059	-0.0461842	0.0644545	0.473658
rs7159281	G	A	0.671781	563085	-0.01285	0.002	1.32e-10	7.33062e-05	41.2805	0.0718005	0.0617463	0.244898
rs7177	A	C	0.529439	563085	-0.013376	0.001888	1.39e-12	8.91325e-05	50.1934	0.000339311	0.0590808	0.995418
rs7183988	G	T	0.526631	563085	-0.015777	0.001895	8.39e-17	0.000123084	69.3153	-0.177258	0.0575289	0.00206177
rs718515	A	G	0.551929	563085	-0.016391	0.001858	1.13e-18	0.000138193	77.8248	0.0767725	0.0588191	0.191814
rs7198940	T	C	0.52238	563085	0.015619	0.001851	3.22e-17	0.000126434	71.202	0.04809	0.0587693	0.413196
rs7225843	C	T	0.203083	563085	-0.03151	0.002297	7.93e-43	0.000334084	188.18	-0.0612377	0.0681143	0.368629
rs7235882	T	C	0.093753	563085	0.017758	0.003188	2.54e-08	5.51003e-05	31.0277	0.103762	0.114909	0.366526
rs7246841	C	T	0.731395	563085	0.022477	0.002216	3.56e-24	0.000182677	102.881	0.0266358	0.0631708	0.673282
rs72664840	T	C	0.179041	563085	0.020614	0.002397	7.98e-18	0.000131328	73.9583	-0.00887095	0.0871265	0.918902
rs72726027	C	T	0.111895	563085	-0.04262	0.002923	3.72e-48	0.000377426	212.602	-0.105429	0.110587	0.340412
rs72747074	A	G	0.31238	563085	0.017932	0.002003	3.47e-19	0.000142318	80.1482	0.0148412	0.0617534	0.810074
rs72780125	C	T	0.131112	563085	0.034599	0.002765	6.32e-36	0.000277998	156.58	0.128187	0.0992467	0.196496
rs72790862	C	T	0.306947	563085	-0.025833	0.002003	4.67e-38	0.000295315	166.336	-0.044399	0.0638526	0.486845
rs72836628	T	C	0.249186	563085	-0.01417	0.002131	2.94e-11	7.85172e-05	44.2152	-0.0345403	0.0642949	0.591118
rs7283930	T	C	0.73874	563085	-0.011714	0.002102	2.51e-08	5.51502e-05	31.0559	-0.0249712	0.0743077	0.736833
rs72843590	A	C	0.06259	563085	0.024724	0.00384	1.21e-10	7.36155e-05	41.4547	0.212026	0.135192	0.116802
rs72951729	A	C	0.096253	563085	-0.01783	0.003116	1.05e-08	5.81445e-05	32.7421	0.0707587	0.101882	0.487358
rs72973711	T	A	0.067073	563085	-0.031751	0.003713	1.22e-17	0.000129848	73.1246	-0.105442	0.123961	0.394987
rs72978754	C	T	0.065813	563085	-0.028441	0.003727	2.33e-14	0.000103408	58.233	0.0399266	0.0980962	0.683997
rs72982988	A	G	0.232903	563085	-0.01277	0.002204	6.87e-09	5.96154e-05	33.5704	-0.0439459	0.0780896	0.573597
rs73000965	A	T	0.314788	563085	0.028768	0.001987	1.67e-47	0.000372124	209.615	-0.101477	0.0605032	0.0935018
rs73028871	T	C	0.133879	563085	-0.016816	0.002745	9.01e-10	6.66435e-05	37.5283	0.220503	0.102026	0.0306761
rs73036517	G	A	0.258764	563085	-0.052727	0.00211	8.03e-138	0.00110776	624.453	-0.0601486	0.0639336	0.346809
rs7308123	C	T	0.18119	563085	0.018607	0.002436	2.2e-14	0.000103605	58.3441	-0.0780296	0.0807747	0.334037
rs73190675	A	G	0.050278	563085	0.028802	0.004241	1.11e-11	8.19029e-05	46.1219	-0.199369	0.16517	0.227411
rs73191188	A	G	0.353128	563085	-0.016477	0.001926	1.18e-17	0.000129961	73.1884	-0.0485603	0.0587785	0.408714
rs7326825	A	G	0.703613	563085	0.020659	0.002021	1.58e-24	0.000185537	104.492	-0.116702	0.0608095	0.0549655
rs739842	C	T	0.639495	563085	-0.015546	0.001973	3.29e-15	0.000110246	62.0843	-0.107123	0.0618077	0.0830654
rs74076327	C	T	0.04472	563085	-0.028663	0.004475	1.5e-10	7.28537e-05	41.0257	-0.168666	0.213944	0.430482
rs74607840	A	G	0.625943	563085	-0.015405	0.001914	8.38e-16	0.000115031	64.7796	0.0463184	0.063073	0.462728
rs74679834	G	C	0.277091	563085	0.012643	0.002139	3.41e-09	6.20409e-05	34.9363	-0.0460824	0.0618439	0.456186
rs7502100	C	T	0.366802	563085	0.017816	0.001955	8.01e-20	0.000147465	83.0473	-0.0109615	0.0592249	0.853164
rs75354229	T	C	0.128659	563085	0.02445	0.002749	5.89e-19	0.000140467	79.1055	-0.0628233	0.0875123	0.472831
rs75475627	G	C	0.076568	563085	0.032813	0.003538	1.79e-20	0.000152734	86.0151	-0.075291	0.103485	0.466887
rs7549164	T	C	0.189126	563085	0.025162	0.002456	1.24e-24	0.000186371	104.962	0.0177985	0.0650132	0.784263
rs755951	C	A	0.402765	563085	-0.013467	0.001888	9.82e-13	9.03492e-05	50.8787	0.0519949	0.060893	0.393175
rs7572278	A	T	0.207324	563085	0.015881	0.002332	9.76e-12	8.23548e-05	46.3764	-0.000709942	0.0707188	0.99199
rs7573465	T	G	0.554185	563085	0.035796	0.001853	3.8e-83	0.000662303	373.179	-0.139109	0.0593904	0.0191668
rs759488	C	T	0.70489	563085	0.013512	0.002025	2.51e-11	7.90644e-05	44.5233	-0.0173161	0.0599899	0.77285
rs76378167	A	G	0.061252	563085	0.023127	0.004041	1.05e-08	5.8165e-05	32.7536	-0.117446	0.0997046	0.23882
rs7639292	T	C	0.168472	563085	-0.023984	0.002466	2.34e-22	0.000167962	94.5922	0.0656964	0.0898803	0.46482
rs76428106	C	T	0.013471	563085	0.158445	0.008517	3.02e-77	0.000614247	346.085	0.603857	0.216938	0.00537675
rs76545872	A	G	0.194057	563085	-0.013013	0.002333	2.44e-08	5.52494e-05	31.1117	-0.108028	0.0753367	0.151592
rs7705526	A	C	0.327218	563085	0.029089	0.00212	7.58e-43	0.000334246	188.271	0.165824	0.0601273	0.00581782
rs7751717	A	G	0.199529	563085	-0.013802	0.002306	2.16e-09	6.36156e-05	35.8232	-0.0558406	0.0654077	0.393254
rs7776054	G	A	0.261097	563085	-0.04663	0.002089	2.28e-110	0.000884089	498.256	0.112099	0.0615297	0.0684747
rs7776857	T	G	0.65805	563085	-0.018545	0.001949	1.81e-21	0.000160763	90.5375	-0.0267643	0.0594233	0.652421
rs778125	G	A	0.355448	563085	0.01436	0.00192	7.48e-14	9.9332e-05	55.9377	0.037677	0.0641783	0.557159
rs7781268	A	G	0.245805	563085	-0.01333	0.002258	3.56e-09	6.18887e-05	34.8506	0.0428379	0.0611617	0.483675
rs780142	G	T	0.274035	563085	0.014549	0.002067	1.94e-12	8.79778e-05	49.5432	-0.0734983	0.0673965	0.275477
rs7803075	G	A	0.7342	563085	-0.02444	0.00211	5.03e-31	0.00023821	134.164	0.0460179	0.0611176	0.451486
rs78285907	T	A	0.089011	563085	0.019812	0.003341	3.03e-09	6.24457e-05	35.1643	0.0293939	0.103649	0.776723
rs7846314	T	A	0.187345	563085	0.046831	0.002355	5.4e-88	0.000701788	395.443	0.0954191	0.0737456	0.195702
rs7850247	C	T	0.514717	563085	0.01034	0.001861	2.76e-08	5.48215e-05	30.8707	-0.000392564	0.0584517	0.994641
rs7852409	G	C	0.764716	563085	0.015628	0.002288	8.47e-12	8.28485e-05	46.6545	-0.091286	0.0667472	0.171425
rs7855091	A	G	0.307022	563085	0.014823	0.001994	1.06e-13	9.81308e-05	55.2612	0.0513622	0.0613014	0.402107
rs7864482	G	A	0.377314	563085	0.012766	0.001902	1.92e-11	7.99982e-05	45.0492	-0.0605528	0.0597835	0.311123
rs7917772	A	G	0.630809	563085	0.016558	0.001904	3.42e-18	0.000134292	75.6276	0.131487	0.0593079	0.0266213
rs79237520	T	C	0.022751	563085	0.040077	0.006305	2.07e-10	7.17489e-05	40.4035	-0.0436116	0.212142	0.837121
rs79272926	A	C	0.221625	563085	-0.022316	0.002222	9.84e-24	0.000179099	100.866	0.120138	0.0673034	0.0742574
rs7934719	T	C	0.414299	563085	0.017862	0.001873	1.48e-21	0.000161488	90.9459	-0.0215039	0.0595066	0.717822
rs796003	T	G	0.258407	563085	-0.025352	0.002125	8.22e-33	0.00025271	142.333	0.102221	0.0664657	0.12406
rs796056	C	A	0.623451	563085	0.020577	0.001898	2.19e-27	0.000208693	117.536	-0.0186836	0.0629716	0.766696
rs79692389	C	G	0.061217	563085	0.02617	0.003837	9.08e-12	8.26065e-05	46.5181	0.126821	0.117186	0.279155
rs79716587	A	G	0.124095	563085	-0.035863	0.00283	8.41e-37	0.000285117	160.59	-0.144444	0.106218	0.173867
rs798555	C	T	0.294964	563085	0.018842	0.002054	4.59e-20	0.000149422	84.1495	-0.0187562	0.0609157	0.758155
rs806321	T	C	0.530051	563085	0.01598	0.001848	5.28e-18	0.000132776	74.7736	-0.0446326	0.0590493	0.449736
rs8084255	T	C	0.375635	563085	0.019947	0.001905	1.18e-25	0.000194673	109.639	0.131626	0.0643749	0.0408856
rs8176528	A	G	0.297384	563085	-0.016872	0.002017	6.02e-17	0.000124249	69.9713	-0.121544	0.0628687	0.0531986
rs830623	C	A	0.169687	563085	0.014483	0.002457	3.76e-09	6.1703e-05	34.746	0.119165	0.0781468	0.127287
rs832190	T	C	0.633275	563085	-0.013264	0.001909	3.7e-12	8.57286e-05	48.2765	0.0309465	0.0606056	0.609617
rs8705	A	G	0.316569	563085	-0.026397	0.002004	1.27e-39	0.000308039	173.505	0.0341803	0.0586857	0.560277
rs873218	A	G	0.553941	563085	-0.011924	0.001855	1.29e-10	7.33754e-05	41.3195	0.149148	0.0600686	0.0130296
rs903123	T	C	0.818174	563085	0.013484	0.002387	1.61e-08	5.66675e-05	31.9103	0.117376	0.0681222	0.0848848
rs9313822	A	G	0.052082	563085	0.025101	0.004098	9.06e-10	6.66247e-05	37.5177	0.0934897	0.146654	0.523809
rs9323285	A	C	0.337997	563085	0.012057	0.001962	7.98e-10	6.70621e-05	37.7641	0.0273733	0.0587321	0.641165
rs9348970	C	G	0.178025	563085	-0.032759	0.002404	2.77e-42	0.000329667	185.691	-0.0953857	0.0843686	0.258231
rs935655	G	T	0.761993	563085	0.014783	0.002161	7.87e-12	8.31009e-05	46.7966	0.160565	0.0629128	0.0107051
rs9375447	G	A	0.494601	563085	-0.013767	0.001834	6.07e-14	0.00010006	56.348	0.0760628	0.0583081	0.192064
rs9382100	A	T	0.324967	563085	-0.011963	0.001973	1.33e-09	6.52866e-05	36.7641	-0.0667323	0.0605276	0.27024
rs9390461	G	A	0.538265	563085	0.015366	0.001845	8.19e-17	0.000123169	69.3629	-0.0357098	0.0585527	0.541945
rs9429767	A	G	0.197243	563085	0.017446	0.002344	9.85e-14	9.83694e-05	55.3956	-0.0138434	0.0695035	0.842126
rs9430574	A	G	0.33041	563085	-0.014039	0.001984	1.48e-12	8.89153e-05	50.0711	0.0520318	0.0591476	0.379025
rs9487043	T	C	0.486515	563085	0.023076	0.001839	4.07e-36	0.000279552	157.455	-0.0192875	0.0594073	0.745434
rs9508005	G	T	0.094159	563085	-0.022531	0.003425	4.76e-11	7.6848e-05	43.2751	-0.161253	0.120912	0.182321
rs9526795	C	T	0.258932	563085	-0.01411	0.002116	2.59e-11	7.89613e-05	44.4653	-0.05639	0.0652729	0.387637
rs9625746	C	G	0.41186	563085	-0.018377	0.001915	8.28e-22	0.000163518	92.0895	-0.0295684	0.0633805	0.640842
rs9656395	G	A	0.095026	563085	-0.027515	0.003156	2.82e-18	0.000134969	76.0087	0.00285346	0.11143	0.97957
rs9819371	T	C	0.064757	563085	-0.044448	0.003776	5.49e-32	0.000246014	138.56	-0.179906	0.131809	0.172284
rs9829114	A	G	0.414149	563085	-0.033578	0.001872	6.07e-72	0.000571052	321.734	-0.00981917	0.0589988	0.867818
rs9835104	A	G	0.18798	563085	-0.013518	0.002467	4.26e-08	5.33199e-05	30.0251	0.180411	0.0697568	0.00970197
rs9863	C	T	0.329292	563085	-0.018749	0.001965	1.41e-21	0.000161654	91.0394	-0.00679819	0.0633004	0.914475
rs9867398	T	C	0.094175	563085	0.022319	0.003192	2.71e-12	8.68185e-05	48.8902	-0.0363253	0.0948761	0.701816
rs987107	A	G	0.261079	563085	0.020353	0.002093	2.37e-22	0.000167908	94.562	0.156221	0.0613337	0.0108635
rs9900613	T	C	0.43077	563085	-0.011338	0.001867	1.26e-09	6.5491e-05	36.8793	-0.0680723	0.059915	0.255895
rs990558	T	C	0.36139	563085	-0.011062	0.001929	9.78e-09	5.83987e-05	32.8853	-0.0907493	0.0593372	0.126169
rs9925985	C	A	0.269481	563085	-0.014131	0.002078	1.04e-11	8.21193e-05	46.2438	-0.206159	0.0678798	0.00238853
rs9926183	T	C	0.26273	563085	0.018579	0.002197	2.75e-17	0.000126986	71.5127	0.00964937	0.0693215	0.889294
rs9977672	A	G	0.259116	563085	-0.021872	0.002122	6.53e-25	0.000188639	106.239	-0.0575347	0.0687441	0.402626
Lymphocyte cell count on IgAN （finngen_R9_N14_IGA_NEPHROPATHY）
rs1000329	T	C	0.676463	563085	-0.082387	0.002111	1e-300	0.0026977	1523.14	-0.0674547	0.06154	0.27303
rs1002607	C	T	0.592852	563085	-0.012987	0.001934	1.88e-11	8.00748e-05	45.0924	0.0691614	0.0594249	0.244487
rs10027415	T	C	0.529463	563085	-0.016333	0.001366	5.98e-33	0.000253832	142.965	0.00361363	0.0601303	0.952079
rs10076701	C	T	0.55724	563085	-0.022827	0.001907	5.1e-33	0.000254397	143.283	-0.0230233	0.0596231	0.699388
rs10109370	A	C	0.238495	563085	-0.018902	0.002227	2.11e-17	0.000127922	72.04	-0.0515136	0.0640348	0.42113
rs10138752	T	C	0.077325	563085	-0.029776	0.003547	4.67e-17	0.000125136	70.4707	-0.138305	0.0916271	0.131188
rs10145277	A	T	0.624665	563085	-0.014861	0.001956	3.02e-14	0.000102504	57.7241	-0.0273495	0.0604967	0.651208
rs10174056	A	T	0.384429	563085	0.013981	0.001942	6.05e-13	9.20373e-05	51.8294	0.0363129	0.0598318	0.543906
rs1017875	T	C	0.201673	563085	-0.036085	0.002353	4.41e-53	0.000417498	235.184	-0.0223497	0.0711949	0.753579
rs10179705	A	G	0.294374	563085	-0.021301	0.002079	1.24e-24	0.000186396	104.976	-0.118554	0.0629289	0.0595731
rs10191329	A	C	0.175233	563085	-0.014199	0.0025	1.35e-08	5.72844e-05	32.2577	0.0812098	0.0772598	0.2932
rs10206961	T	C	0.418223	563085	-0.01062	0.001917	3.03e-08	5.45013e-05	30.6905	-0.0937872	0.0601328	0.118838
rs10212190	T	A	0.379385	563085	-0.011822	0.001948	1.29e-09	6.54036e-05	36.8301	0.123015	0.0595753	0.038935
rs10230506	A	T	0.1609	563085	0.021153	0.002584	2.7e-16	0.000118996	67.0127	0.0642172	0.0760908	0.398695
rs10237524	A	G	0.330226	563085	-0.019182	0.002008	1.26e-21	0.000162038	91.2555	0.0583801	0.0607913	0.336886
rs10245472	A	G	0.176635	563085	-0.015883	0.002483	1.59e-10	7.26618e-05	40.9176	-0.0159997	0.070923	0.821518
rs1043996	A	G	0.716638	563085	0.013372	0.002139	4.06e-10	6.94012e-05	39.0814	-0.0623788	0.0680463	0.359293
rs10445308	T	C	0.479095	563085	-0.029968	0.001892	1.67e-56	0.000445354	250.883	-0.0572295	0.0584336	0.327385
rs10466905	A	G	0.190033	563085	0.061958	0.00246	5.68e-140	0.00112528	634.341	0.160378	0.074164	0.0305816
rs10480003	G	A	0.44679	563085	-0.013338	0.00193	4.82e-12	8.48117e-05	47.7601	-0.0312838	0.0589093	0.595384
rs10494783	A	G	0.051764	563085	-0.054095	0.004268	8.18e-37	0.000285212	160.644	-0.176659	0.11604	0.127908
rs10503147	T	C	0.088907	563085	0.02071	0.003362	7.27e-10	6.73847e-05	37.9458	-0.0501441	0.113498	0.658629
rs1050979	G	A	0.525212	563085	0.024519	0.001898	3.55e-38	0.000296286	166.883	-0.0732319	0.0582941	0.209026
rs10748526	C	T	0.793501	563085	0.01522	0.002339	7.66e-11	7.51904e-05	42.3416	0.00622728	0.0650872	0.923778
rs10761129	T	C	0.669401	563085	0.011391	0.002015	1.58e-08	5.67512e-05	31.9574	0.108716	0.0655351	0.097136
rs10762264	A	G	0.680729	563085	-0.020403	0.002032	1.01e-23	0.000179015	100.818	-0.00522985	0.0670196	0.937801
rs10774624	A	G	0.514001	563085	-0.087786	0.001917	1e-300	0.00371038	2097.03	-0.140497	0.0596706	0.0185456
rs10783340	G	A	0.639354	563085	-0.011915	0.001964	1.31e-09	6.53586e-05	36.8047	0.0518795	0.0635014	0.413939
rs10794175	T	G	0.416037	563085	-0.021252	0.002001	2.39e-26	0.000200283	112.799	-0.0813985	0.0583138	0.162754
rs10814138	A	C	0.313929	563085	-0.013683	0.00205	2.48e-11	7.91128e-05	44.5506	-0.0320291	0.0646158	0.620118
rs10823631	G	A	0.325475	563085	-0.017011	0.002013	2.9e-17	0.000126807	71.4119	0.0311238	0.058922	0.597346
rs10828725	T	G	0.366094	563085	-0.032062	0.001968	1.13e-59	0.000471143	265.417	0.0493203	0.0598554	0.409944
rs10838634	G	A	0.901514	563085	-0.026107	0.003192	2.86e-16	0.000118785	66.8939	0.195741	0.108495	0.0712098
rs10846577	C	T	0.442146	563085	-0.014107	0.001924	2.27e-13	9.54649e-05	53.7598	-0.0864193	0.0588625	0.142062
rs10865331	G	A	0.625008	563085	0.013177	0.002022	7.18e-11	7.54161e-05	42.4687	0.0714345	0.0614023	0.244674
rs10875371	T	C	0.417813	563085	-0.020825	0.001927	3.19e-27	0.000207368	116.79	0.114165	0.0616569	0.0640796
rs10932018	A	G	0.729687	563085	-0.0146	0.002118	5.45e-12	8.43807e-05	47.5174	0.0518133	0.0715473	0.468954
rs10956401	A	G	0.345058	563085	-0.025338	0.001992	4.59e-37	0.000287255	161.795	0.0648667	0.0616463	0.292689
rs10985915	G	A	0.110633	563085	-0.022597	0.003015	6.64e-14	9.97493e-05	56.1727	0.0421435	0.104545	0.686864
rs10986338	A	G	0.649791	563085	-0.011609	0.002008	7.41e-09	5.93557e-05	33.4242	0.0585497	0.0625374	0.349152
rs11033388	T	A	0.418839	563085	0.019588	0.00192	1.94e-24	0.000184809	104.082	0.00768989	0.0605166	0.898884
rs11073903	A	G	0.567498	563085	-0.012696	0.001925	4.24e-11	7.7244e-05	43.4982	-0.0266633	0.0586746	0.649522
rs11084096	A	G	0.296205	563085	-0.018376	0.002067	6.1e-19	0.000140341	79.035	0.0464412	0.0660727	0.48213
rs11134475	G	A	0.635835	563085	-0.014216	0.001962	4.3e-13	9.32271e-05	52.4995	0.0588915	0.0622726	0.344299
rs11160706	A	G	0.22222	563085	0.030499	0.002291	1.96e-40	0.000314637	177.223	0.0813669	0.0662518	0.219392
rs111626441	A	G	0.096614	563085	0.027778	0.003337	8.49e-17	0.000123044	69.2928	-0.167487	0.0855014	0.0501268
rs11168249	C	T	0.461347	563085	-0.019487	0.00193	5.7e-24	0.000181018	101.947	-0.113402	0.0585052	0.0525824
rs1118866	T	C	0.703532	563085	0.014779	0.002075	1.06e-12	9.00826e-05	50.7285	-0.0192977	0.0599847	0.747672
rs11218725	G	A	0.376523	563085	0.033008	0.001958	9.16e-64	0.000504452	284.192	0.0494426	0.0601539	0.411114
rs11224302	T	C	0.098823	563085	-0.0383	0.003174	1.58e-33	0.000258522	145.607	-0.0449714	0.107046	0.674402
rs11231804	T	C	0.007228	563085	0.07386	0.012425	2.77e-09	6.27516e-05	35.3366	-0.122995	0.233344	0.598126
rs11246147	T	C	0.54935	563085	0.011393	0.001984	9.33e-09	5.8559e-05	32.9755	0.038814	0.0583926	0.506238
rs11247712	T	C	0.368908	563085	-0.019902	0.00196	3.18e-24	0.000183074	103.105	-0.0848007	0.0600876	0.158161
rs112992671	A	G	0.045938	563085	-0.026707	0.004632	8.13e-09	5.90355e-05	33.2439	0.0286825	0.170935	0.866742
rs113116201	C	T	0.019939	563085	0.041426	0.006895	1.88e-09	6.41026e-05	36.0974	-0.147642	0.280897	0.59916
rs113142693	C	T	0.247465	563085	-0.017087	0.00222	1.39e-14	0.000105198	59.2412	-0.111171	0.0706614	0.115651
rs1132352	C	A	0.538949	563085	-0.023977	0.001895	1.08e-36	0.000284233	160.092	-0.0130855	0.0584457	0.822842
rs113513990	C	T	0.097132	563085	-0.037749	0.003208	5.76e-32	0.000245845	138.465	-0.100934	0.092329	0.274306
rs113542380	A	G	0.074926	563085	-0.067528	0.003634	4.47e-77	0.000612855	345.3	-0.0554185	0.161064	0.730787
rs11505019	G	T	0.410932	563085	-0.013376	0.001918	3.08e-12	8.63662e-05	48.6355	-0.0273091	0.0586777	0.641638
rs11567701	T	G	0.261577	563085	0.054358	0.002147	2.02e-141	0.00113709	641.005	0.162377	0.0636881	0.0107855
rs11652760	G	T	0.100157	563085	-0.020963	0.003152	2.92e-11	7.85464e-05	44.2316	-0.0492709	0.110213	0.654838
rs11670621	T	C	0.48557	563085	0.010673	0.001927	3.05e-08	5.44768e-05	30.6767	-0.0906371	0.0585631	0.121698
rs11676298	G	C	0.19074	563085	0.026968	0.0024	2.69e-29	0.000224184	126.262	-0.0302395	0.0729111	0.67833
rs11684463	T	A	0.327486	563085	-0.04727	0.002015	1.07e-121	0.000976389	550.325	-0.0649848	0.0671075	0.33286
rs116876036	T	C	0.09019	563085	0.020824	0.003402	9.29e-10	6.6536e-05	37.4678	0.308606	0.132077	0.0194621
rs11688289	C	T	0.18925	563085	-0.014843	0.002405	6.75e-10	6.7641e-05	38.0901	0.161615	0.0800824	0.0435803
rs11688303	T	C	0.119835	563085	0.01644	0.002956	2.67e-08	5.49284e-05	30.9309	-0.118251	0.0973533	0.224497
rs11706384	T	G	0.235888	563085	0.026978	0.002223	6.82e-34	0.000261489	147.278	-0.000413409	0.0701684	0.995299
rs11712335	C	T	0.269338	563085	0.015222	0.002143	1.22e-12	8.95955e-05	50.4542	0.066293	0.070203	0.345014
rs11742873	T	C	0.837406	563085	-0.01661	0.002601	1.7e-10	7.24191e-05	40.7809	-0.0036718	0.0801188	0.963446
rs117556162	A	G	0.05762	563085	0.044471	0.004114	3.1e-27	0.000207473	116.849	0.0766438	0.138378	0.579666
rs11761199	G	A	0.45427	563085	-0.010761	0.001911	1.79e-08	5.631e-05	31.709	-0.00676816	0.0583756	0.907699
rs1177268	G	A	0.566052	563085	-0.013625	0.001975	5.25e-12	8.45139e-05	47.5924	0.0923822	0.0586038	0.114937
rs117934175	A	G	0.040534	563085	-0.044564	0.004906	1.05e-19	0.000146513	82.511	-0.156965	0.134586	0.243502
rs11800059	T	C	0.509954	563085	-0.025613	0.001882	3.52e-42	0.000328825	185.217	-0.0472715	0.0583488	0.417852
rs12021809	A	G	0.109842	563085	-0.026344	0.003018	2.57e-18	0.000135298	76.1945	0.0455587	0.0863927	0.597954
rs12038019	C	G	0.268002	563085	-0.016487	0.002129	9.63e-15	0.000106491	59.9695	-0.00700008	0.0676577	0.917595
rs12045893	T	C	0.248069	563085	0.026783	0.002177	8.76e-35	0.000268727	151.356	-0.000952127	0.0640154	0.988133
rs12059564	T	C	0.150315	563085	0.016276	0.002646	7.69e-10	6.71912e-05	37.8368	-0.157311	0.0817478	0.0543113
rs12088882	T	C	0.408499	563085	0.034026	0.001914	1.06e-70	0.000560945	316.036	-0.0105425	0.0587086	0.857487
rs12127284	T	C	0.710139	563085	-0.016752	0.002089	1.06e-15	0.000114191	64.3065	-0.0167345	0.0612312	0.784621
rs12133917	A	C	0.435692	563085	0.015624	0.001901	2.05e-16	0.000119948	67.549	-0.0367176	0.0600826	0.541122
rs12142033	A	G	0.332829	563085	-0.012976	0.002031	1.67e-10	7.24864e-05	40.8188	0.0298681	0.0613	0.626085
rs12190136	A	G	0.526092	563085	0.01184	0.001892	3.9e-10	6.95436e-05	39.1615	0.0341467	0.0584778	0.559271
rs12330493	G	T	0.36489	563085	0.019277	0.001744	2.11e-28	0.000216929	122.176	-0.00689605	0.0609809	0.909963
rs12463256	A	G	0.274793	563085	0.014581	0.00221	4.17e-11	7.73005e-05	43.53	0.0282997	0.0734576	0.70005
rs12526696	A	G	0.160592	563085	0.037387	0.002688	5.6e-44	0.000343447	193.456	0.0593143	0.0871006	0.49588
rs12542907	G	C	0.39893	563085	-0.011147	0.00193	7.67e-09	5.92382e-05	33.358	-0.0182574	0.0619501	0.768215
rs12586002	G	T	0.352779	563085	-0.013719	0.001984	4.68e-12	8.49084e-05	47.8145	0.00629931	0.0598227	0.916138
rs12598978	G	T	0.519622	563085	0.055094	0.001917	1.22e-181	0.00146472	825.967	-0.00453632	0.0592311	0.938952
rs1260326	C	T	0.602112	563085	-0.02397	0.001925	1.36e-35	0.000275284	155.05	-0.0211711	0.0612369	0.72955
rs12627489	A	G	0.106785	563085	0.017139	0.003116	3.79e-08	5.37253e-05	30.2534	0.0196327	0.078492	0.802491
rs12636926	C	T	0.729623	563085	-0.013632	0.002139	1.85e-10	7.21261e-05	40.6159	0.014885	0.0666391	0.823249
rs12640189	T	C	0.175849	563085	0.016369	0.002605	3.31e-10	7.01172e-05	39.4846	-0.0652015	0.074773	0.383213
rs1264593	T	G	0.494948	563085	0.0146	0.001909	2.04e-14	0.000103866	58.4914	0.0106888	0.0582797	0.854481
rs12692735	T	G	0.361134	563085	-0.012472	0.001963	2.1e-10	7.16847e-05	40.3673	-0.0896293	0.0614347	0.144583
rs12745411	T	G	0.60014	563085	0.016574	0.00192	6.01e-18	0.000132319	74.5162	0.022292	0.0585873	0.703581
rs12811832	A	G	0.353889	563085	-0.01621	0.002002	5.64e-16	0.000116416	65.5596	-0.111763	0.0625281	0.0738737
rs1291414	T	C	0.297616	563085	0.0123	0.002075	3.07e-09	6.23983e-05	35.1376	0.0273375	0.0684467	0.6896
rs1292069	C	T	0.449582	563085	-0.022504	0.001903	2.88e-32	0.00024829	139.843	0.0323372	0.0584516	0.580106
rs1297265	G	A	0.443092	563085	0.011767	0.00191	7.24e-10	6.74003e-05	37.9545	-0.0392688	0.0594696	0.509049
rs13040989	C	T	0.291865	563085	0.018955	0.002084	9.42e-20	0.000146897	82.7276	-0.0553406	0.0631785	0.381062
rs13105987	A	G	0.274165	563085	0.045686	0.002118	3.41e-103	0.000825623	465.278	-0.0115347	0.0615443	0.85133
rs13133642	C	T	0.680761	563085	0.066249	0.002022	1.91e-235	0.00190281	1073.48	0.00237295	0.0588852	0.967856
rs1317575	C	G	0.696319	563085	0.013696	0.002056	2.71e-11	7.88012e-05	44.3751	0.0581259	0.0652971	0.373371
rs13199519	A	G	0.298486	563085	-0.014087	0.002146	5.23e-11	7.65192e-05	43.09	-0.017655	0.0631339	0.779751
rs1320562	C	G	0.758464	563085	0.012709	0.002208	8.62e-09	5.88336e-05	33.1301	0.0465821	0.064913	0.472999
rs13262073	G	C	0.687591	563085	-0.011887	0.002052	6.92e-09	5.95923e-05	33.5574	-0.0492088	0.0636388	0.439374
rs1344603	C	T	0.67571	563085	0.029335	0.002022	1.08e-47	0.000373657	210.479	0.0341971	0.0622493	0.58276
rs1371076	C	T	0.740378	563085	0.014929	0.002153	4.09e-12	8.53812e-05	48.0808	0.0588753	0.0659558	0.372046
rs1384804	A	C	0.748054	563085	-0.050249	0.002188	1.03e-116	0.000935793	527.423	0.0369406	0.0657154	0.574028
rs1399180	C	T	0.828961	563085	0.025838	0.002529	1.67e-24	0.000185339	104.38	-0.0192092	0.078082	0.805672
rs139974673	C	T	0.026033	563085	0.054097	0.005994	1.79e-19	0.000144636	81.4538	0.0066379	0.412948	0.987175
rs140763487	T	C	0.01433	563085	-0.048897	0.007981	8.97e-10	6.66572e-05	37.536	-0.264992	0.499648	0.595865
rs141801008	T	C	0.009564	563085	-0.061427	0.010349	2.93e-09	6.25635e-05	35.2306	0.412524	0.264072	0.11825
rs1431545	T	C	0.653307	563085	0.021141	0.002045	4.75e-25	0.000189761	106.872	0.023189	0.0635177	0.715053
rs144520705	A	C	0.007638	563085	0.066726	0.011459	5.78e-09	6.02139e-05	33.9075	0.274294	0.825121	0.739566
rs1448318	A	G	0.614888	563085	0.017849	0.001949	5.29e-20	0.000148924	83.8692	0.0622048	0.0589808	0.29158
rs1456059	G	A	0.766259	563085	0.01286	0.002236	8.85e-09	5.87407e-05	33.0778	0.0786807	0.0647272	0.224148
rs145719494	G	A	0.058785	563085	-0.030887	0.004077	3.57e-14	0.000101918	57.3943	0.0296199	0.149634	0.843085
rs145947882	C	A	0.026364	563085	-0.035412	0.006051	4.85e-09	6.082e-05	34.2488	-0.329445	0.169228	0.0515644
rs147700878	A	G	0.043802	563085	0.025886	0.004635	2.34e-08	5.53901e-05	31.191	-0.178414	0.19679	0.364605
rs148601577	G	A	0.019608	563085	-0.048791	0.00702	3.65e-12	8.57816e-05	48.3063	-0.383692	0.235943	0.103905
rs1491664	A	G	0.200884	563085	-0.015346	0.002395	1.48e-10	7.29078e-05	41.0561	-0.0457353	0.0741576	0.537413
rs1491765	A	G	0.293219	563085	-0.017265	0.002093	1.6e-16	0.000120828	68.0445	0.0723571	0.0612221	0.237254
rs1493694	T	C	0.10785	563085	0.020046	0.003045	4.6e-11	7.69615e-05	43.339	-0.00166202	0.0850195	0.984403
rs149453951	T	C	0.023606	563085	0.048621	0.006697	3.87e-13	9.35993e-05	52.7091	0.075881	0.20841	0.715787
rs149984502	T	C	0.018609	563085	0.047879	0.007054	1.14e-11	8.18106e-05	46.0699	-0.169012	0.239365	0.480133
rs1523178	C	A	0.22113	563085	-0.025694	0.002292	3.63e-29	0.000223133	125.67	0.0229799	0.0766678	0.764381
rs1533065	T	C	0.345231	563085	0.01668	0.001987	4.68e-17	0.000125132	70.4685	0.0640517	0.0637336	0.314901
rs1533298	T	C	0.715263	563085	0.030959	0.002089	1.09e-49	0.0003899	219.632	-0.111036	0.0721677	0.123906
rs1637366	G	C	0.289361	563085	0.01416	0.002205	1.35e-10	7.32324e-05	41.239	-0.00932835	0.0673839	0.889896
rs1677490	C	G	0.7912	563085	0.015901	0.002345	1.2e-11	8.16495e-05	45.9792	0.0324086	0.0767023	0.672642
rs16986308	A	G	0.116161	563085	-0.032274	0.002955	9.07e-28	0.000211799	119.286	-0.129924	0.075986	0.0872951
rs17005891	A	G	0.184405	563085	-0.024312	0.001766	4.04e-43	0.000336465	189.521	-0.0298848	0.0686902	0.663514
rs17041439	C	A	0.056517	563085	0.040938	0.004104	1.96e-23	0.00017668	99.5032	0.209728	0.16883	0.214147
rs17055818	C	T	0.252258	563085	-0.029726	0.002177	1.9e-42	0.000331008	186.447	0.144287	0.06277	0.0215248
rs17093026	T	C	0.101478	563085	-0.021868	0.003134	3e-12	8.64587e-05	48.6876	-0.0981618	0.108433	0.365319
rs17138740	G	A	0.214538	563085	-0.01345	0.002312	5.97e-09	6.00992e-05	33.8429	0.0181049	0.0733228	0.80497
rs17180155	C	T	0.394048	563085	-0.01113	0.001936	8.98e-09	5.86922e-05	33.0505	0.109218	0.0612378	0.0745041
rs17229044	T	C	0.210111	563085	-0.019172	0.002326	1.69e-16	0.000120639	67.9382	0.0265782	0.0772732	0.730883
rs17366643	C	T	0.537795	563085	0.014557	0.001889	1.3e-14	0.000105453	59.3852	0.0175906	0.0587494	0.764621
rs17507693	T	A	0.222733	563085	0.016236	0.002275	9.56e-13	9.04445e-05	50.9324	-0.0590442	0.0733474	0.420824
rs175714	C	T	0.577477	563085	0.026141	0.00193	8.53e-42	0.000325697	183.454	-0.00241771	0.0583925	0.966974
rs17703261	T	A	0.188591	563085	0.009635	0.001731	2.6e-08	5.50188e-05	30.9819	-0.0303709	0.086269	0.724801
rs17710008	A	G	0.18168	563085	0.020604	0.002451	4.23e-17	0.000125484	70.6667	0.0676738	0.0874621	0.439078
rs1807669	T	C	0.793541	563085	-0.027074	0.002346	8.24e-31	0.000236468	133.183	-0.0702129	0.066542	0.291349
rs1822534	G	A	0.393993	563085	-0.034408	0.001932	5.96e-71	0.000562971	317.178	-0.13294	0.0611006	0.029574
rs187856913	A	G	0.038815	563085	0.048221	0.005006	5.82e-22	0.000164758	92.7874	0.073234	0.118696	0.537243
rs1883801	G	A	0.195421	563085	-0.017015	0.002443	3.29e-12	8.61401e-05	48.5082	0.09019	0.0845278	0.285978
rs1893033	T	C	0.074578	563085	-0.028193	0.003607	5.44e-15	0.000108485	61.0926	-0.303345	0.178588	0.0893985
rs1893592	C	A	0.295994	563085	0.014656	0.002084	2.03e-12	8.78261e-05	49.4577	0.0205127	0.0627651	0.743807
rs1894692	A	G	0.978082	563085	-0.037559	0.006572	1.1e-08	5.80008e-05	32.6611	-0.329414	0.20913	0.115219
rs1923403	G	A	0.922075	563085	0.020005	0.003543	1.64e-08	5.66156e-05	31.8811	-0.094017	0.133157	0.48015
rs1966865	A	G	0.317295	563085	0.027118	0.002032	1.26e-40	0.000316196	178.101	-0.0264895	0.0644237	0.680943
rs1971429	A	C	0.728952	563085	0.012768	0.002127	1.94e-09	6.39895e-05	36.0337	0.00156955	0.0625676	0.979987
rs1976055	A	C	0.156208	563085	-0.017162	0.002597	3.89e-11	7.75504e-05	43.6707	0.0407204	0.0845807	0.630205
rs1991431	A	G	0.440507	563085	0.023776	0.001903	8.05e-36	0.000277144	156.098	-0.0565517	0.0585606	0.334196
rs2055101	T	C	0.527164	563085	-0.013407	0.001901	1.76e-12	8.83256e-05	49.739	0.0501178	0.0583432	0.390332
rs2057340	G	A	0.65339	563085	0.013805	0.001995	4.52e-12	8.50308e-05	47.8835	-0.0166708	0.0681263	0.806685
rs2065500	G	A	0.159764	563085	-0.04804	0.002582	2.89e-77	0.000614402	346.172	0.0552822	0.0792992	0.485719
rs2068485	G	T	0.446837	563085	0.010843	0.001945	2.48e-08	5.51902e-05	31.0784	0.0643949	0.0582422	0.268882
rs2089979	G	A	0.414403	563085	-0.034539	0.001922	3.33e-72	0.000573178	322.932	-0.00177073	0.0587746	0.975965
rs2100139	C	T	0.65839	563085	0.015201	0.00199	2.19e-14	0.000103614	58.3494	0.0139562	0.0605596	0.817739
rs2145270	T	C	0.618853	563085	-0.010827	0.001946	2.64e-08	5.49709e-05	30.9549	-0.00200732	0.0627855	0.974495
rs2161118	C	T	0.327972	563085	0.011343	0.002075	4.59e-08	5.30668e-05	29.8826	-0.0814973	0.0591042	0.167933
rs2180369	C	T	0.110884	563085	0.020125	0.003138	1.42e-10	7.30399e-05	41.1305	-0.0364877	0.100726	0.717167
rs2230604	T	C	0.084354	563085	0.030004	0.003451	3.49e-18	0.000134226	75.5904	-0.121195	0.0876656	0.166826
rs2270968	G	T	0.738399	563085	-0.012829	0.002149	2.38e-09	6.32865e-05	35.6378	-0.0455664	0.06635	0.492236
rs2273215	A	G	0.458202	563085	-0.014956	0.001984	4.76e-14	0.000100909	56.8259	-0.0402975	0.0598323	0.500624
rs2275902	C	G	0.297647	563085	-0.016113	0.002059	5.05e-15	0.000108747	61.2405	0.0703184	0.0651473	0.280421
rs2276566	C	G	0.100134	563085	-0.025247	0.003159	1.33e-15	0.000113422	63.8732	0.0228005	0.119389	0.848543
rs2282680	T	C	0.289428	563085	-0.013672	0.002079	4.82e-11	7.67976e-05	43.2468	-0.0333881	0.0729528	0.647192
rs2282718	A	G	0.372092	563085	-0.017559	0.002016	3.04e-18	0.000134706	75.8607	-0.048076	0.0594824	0.418952
rs2291900	A	G	0.29054	563085	0.016877	0.002114	1.42e-15	0.000113177	63.7351	0.0342305	0.0611326	0.575522
rs2294421	C	T	0.431921	563085	-0.010721	0.001911	2.02e-08	5.58922e-05	31.4737	0.0471419	0.0609554	0.439296
rs2294630	G	A	0.493105	563085	0.012992	0.001899	7.84e-12	8.31174e-05	46.8059	0.0131345	0.0590882	0.824091
rs2294752	G	T	0.238115	563085	0.012451	0.002215	1.9e-08	5.61129e-05	31.598	0.0853937	0.0722129	0.236997
rs2294861	T	C	0.294117	563085	0.019028	0.002069	3.69e-20	0.000150185	84.5792	0.0248618	0.0683036	0.715865
rs2295797	C	T	0.295417	563085	0.020015	0.002073	4.68e-22	0.000165526	93.2204	0.0186888	0.0677659	0.782714
rs2297508	G	C	0.647622	563085	-0.022432	0.002068	2.06e-27	0.000208915	117.661	-0.0603973	0.0598514	0.312917
rs2298552	T	C	0.52553	563085	0.016509	0.001891	2.54e-18	0.00013534	76.2179	-0.0371237	0.058332	0.524502
rs2298979	A	G	0.405953	563085	-0.019569	0.001926	2.98e-24	0.000183304	103.234	-0.0568158	0.0604624	0.347378
rs2313532	A	G	0.40082	563085	-0.014305	0.001943	1.81e-13	9.6253e-05	54.2037	-0.0663958	0.0600158	0.268594
rs2322830	C	T	0.580473	563085	-0.0107	0.001916	2.34e-08	5.53833e-05	31.1871	0.0624413	0.0586415	0.286968
rs2327531	G	A	0.20699	563085	0.016613	0.002328	9.6e-13	9.04309e-05	50.9247	-0.178142	0.0943225	0.0589386
rs2369391	C	A	0.494127	563085	-0.016986	0.001914	7.02e-19	0.00013985	78.7584	0.135022	0.0586965	0.0214294
rs2403246	G	C	0.414485	563085	0.011959	0.00192	4.7e-10	6.88943e-05	38.7959	-0.0363168	0.0595062	0.541662
rs2412544	T	C	0.393588	563085	-0.016169	0.001949	1.08e-16	0.000122212	68.8242	-0.008074	0.0586801	0.890562
rs2453582	T	C	0.391346	563085	0.017742	0.001989	4.66e-19	0.000141286	79.5672	-0.0800258	0.0657005	0.223209
rs2453628	A	G	0.52576	563085	0.010777	0.001898	1.36e-08	5.72538e-05	32.2405	-0.0647494	0.0591019	0.273273
rs2462017	A	G	0.652335	563085	0.013995	0.002002	2.74e-12	8.67773e-05	48.867	0.0087423	0.0653073	0.89351
rs247557	G	T	0.52424	563085	-0.010997	0.00189	5.94e-09	6.01208e-05	33.855	-0.0670126	0.0583091	0.250447
rs247826	T	C	0.220693	563085	0.038651	0.002294	1.07e-63	0.000503897	283.879	-0.0426092	0.0651881	0.513347
rs2489279	G	C	0.333667	563085	0.017602	0.001997	1.21e-18	0.000137954	77.6902	-0.0238585	0.0644294	0.711156
rs251391	T	C	0.747429	563085	0.019773	0.002179	1.14e-19	0.000146215	82.3435	0.00943424	0.0781135	0.903868
rs251398	C	T	0.446922	563085	-0.017302	0.001922	2.21e-19	0.000143896	81.0372	0.0945067	0.0594752	0.112058
rs2542573	C	T	0.330988	563085	-0.014819	0.002005	1.46e-13	9.70047e-05	54.627	0.00524777	0.0610423	0.931491
rs2548256	T	G	0.62009	563085	0.014003	0.001946	6.21e-13	9.19481e-05	51.7792	0.0303455	0.0594621	0.609818
rs2569693	T	C	0.384414	563085	-0.042002	0.002018	3.25e-96	0.000768758	433.208	0.048745	0.0603265	0.419078
rs259981	A	T	0.360441	563085	-0.027105	0.001992	3.64e-42	0.000328703	185.148	-0.00136609	0.0608978	0.982103
rs2665960	G	A	0.668615	563085	0.012196	0.002071	3.89e-09	6.15849e-05	34.6795	-0.121877	0.0665581	0.0670811
rs2710804	C	T	0.376124	563085	0.013802	0.001953	1.58e-12	8.86885e-05	49.9434	0.0580851	0.0608313	0.33965
rs2727487	C	A	0.629239	563085	-0.012631	0.001955	1.04e-10	7.41269e-05	41.7427	0.061085	0.0606668	0.313987
rs2738783	G	T	0.78963	563085	-0.015649	0.00243	1.2e-10	7.36469e-05	41.4724	-0.134828	0.0804733	0.0938469
rs2755253	T	C	0.70898	563085	-0.030903	0.002072	2.65e-50	0.00039489	222.444	-0.0251096	0.0604242	0.677735
rs2807303	A	G	0.346234	563085	0.021641	0.001999	2.59e-27	0.000208096	117.2	-0.0910425	0.0626514	0.146179
rs2847468	T	C	0.26371	563085	-0.011935	0.002151	2.88e-08	5.46722e-05	30.7867	0.00575475	0.0632245	0.927476
rs28533432	T	C	0.699647	563085	-0.025074	0.002098	6.39e-33	0.000253602	142.835	-0.0440139	0.0626409	0.482281
rs28539372	A	T	0.319096	563085	0.038051	0.002032	3.05e-78	0.000622358	350.658	0.0252965	0.0621097	0.683797
rs28588745	T	A	0.205718	563085	0.02245	0.002348	1.16e-21	0.000162327	91.4187	0.0572936	0.0798474	0.473041
rs28710104	G	A	0.683305	563085	-0.014333	0.002031	1.7e-12	8.84386e-05	49.8027	-0.0584111	0.0634723	0.357436
rs2908425	A	G	0.332187	563085	0.014205	0.002044	3.66e-12	8.57649e-05	48.2969	-0.0494626	0.0602083	0.411348
rs2980821	A	C	0.425051	563085	-0.013245	0.001916	4.75e-12	8.48598e-05	47.7872	0.0572551	0.0592275	0.333695
rs2980888	C	T	0.697079	563085	-0.01534	0.002067	1.16e-13	9.78033e-05	55.0767	0.0494921	0.0665684	0.457193
rs2992263	A	G	0.610009	563085	-0.020286	0.001941	1.45e-25	0.000193947	109.23	-0.162664	0.0624121	0.00915272
rs3012415	T	C	0.822853	563085	0.014327	0.002574	2.61e-08	5.50168e-05	30.9807	0.0324134	0.0868656	0.70904
rs304154	C	T	0.307959	563085	0.011965	0.002045	4.89e-09	6.07909e-05	34.2324	-0.0969443	0.0622069	0.119134
rs309375	A	C	0.574699	563085	0.019206	0.001951	7.26e-23	0.000172072	96.9076	-0.0404488	0.0590401	0.493276
rs3118469	T	A	0.299989	563085	0.029198	0.00206	1.33e-45	0.000356651	200.896	-0.0839461	0.0604712	0.165076
rs3134754	G	A	0.445616	563085	-0.050449	0.001903	7.38e-155	0.00124656	702.791	-0.0483027	0.0593783	0.415946
rs3136685	T	C	0.16434	563085	-0.020315	0.002708	6.29e-14	9.99353e-05	56.2775	-0.00903673	0.0815863	0.911804
rs332507	C	T	0.222163	563085	-0.01527	0.002298	3.03e-11	7.84097e-05	44.1547	-0.0237803	0.0781576	0.760929
rs34025077	G	A	0.101398	563085	-0.032806	0.003133	1.17e-25	0.000194683	109.644	0.107695	0.120575	0.371763
rs34030812	C	T	0.367406	563085	-0.018195	0.001956	1.38e-20	0.000153648	86.5296	-0.122295	0.0601521	0.0420426
rs34140544	C	G	0.648484	563085	0.017044	0.001996	1.35e-17	0.000129477	72.9156	-0.0432262	0.0596984	0.469019
rs34229224	A	G	0.014131	563085	-0.047882	0.008049	2.7e-09	6.28434e-05	35.3883	0.294634	0.334375	0.378237
rs34323943	C	T	0.110592	563085	0.022339	0.00304	2.01e-13	9.58881e-05	53.9981	-0.0775842	0.0826817	0.348066
rs34499378	A	G	0.329853	563085	0.011141	0.002015	3.22e-08	5.42876e-05	30.5701	0.0341977	0.0624481	0.583954
rs34662054	C	G	0.299106	563085	0.014295	0.002067	4.65e-12	8.4933e-05	47.8284	0.0328609	0.0644399	0.610089
rs34850939	A	G	0.346116	563085	0.048075	0.002086	1.59e-117	0.000942381	531.139	0.042961	0.0626895	0.493156
rs35010780	A	G	0.130713	563085	-0.021308	0.002875	1.25e-13	9.75424e-05	54.9298	0.0749539	0.0839377	0.371873
rs35114152	G	A	0.225583	563085	0.024676	0.00227	1.59e-27	0.000209813	118.167	0.0996592	0.062399	0.110237
rs35121828	A	G	0.258961	563085	0.013147	0.002162	1.19e-09	6.56658e-05	36.9777	-0.0625907	0.0740621	0.398049
rs35186877	A	G	0.213822	563085	0.031862	0.002332	1.69e-42	0.000331414	186.676	0.0515714	0.0785054	0.511235
rs35345753	G	C	0.207147	563085	-0.026515	0.002334	6.59e-30	0.000229144	129.057	-0.0611566	0.0768381	0.426081
rs35592432	C	G	0.027317	563085	0.108539	0.006203	1.49e-68	0.000543448	306.173	-0.14161	0.186954	0.448773
rs360017	G	A	0.775253	563085	-0.021106	0.002273	1.61e-20	0.000153099	86.2207	-0.109429	0.0699272	0.117606
rs36084354	A	G	0.091708	563085	-0.060717	0.003409	5.83e-71	0.000563051	317.223	-0.0349618	0.104957	0.739054
rs36108061	G	C	0.057188	563085	-0.025308	0.004077	5.38e-10	6.84275e-05	38.533	0.305524	0.201078	0.128654
rs3731211	A	T	0.719794	563085	0.043598	0.002107	4.09e-95	0.000759801	428.156	0.0313682	0.0694309	0.65142
rs3735485	G	A	0.844816	563085	0.044361	0.002643	3.18e-63	0.000500054	281.713	0.0630746	0.0885996	0.476523
rs3739756	C	T	0.036302	563085	-0.031845	0.005047	2.8e-10	7.06987e-05	39.812	-0.0799821	0.223147	0.720022
rs3744399	C	T	0.143155	563085	-0.022072	0.002716	4.41e-16	0.000117273	66.0423	0.0258365	0.0960778	0.787998
rs3760456	T	C	0.439121	563085	-0.01472	0.001911	1.33e-14	0.00010536	59.3325	-0.104438	0.058388	0.0736648
rs3761846	T	C	0.569525	563085	0.020501	0.001907	5.9e-27	0.000205204	115.571	0.00262705	0.0583803	0.964108
rs3797727	A	T	0.112161	563085	0.019727	0.002999	4.77e-11	7.68355e-05	43.2681	0.00955425	0.0981145	0.922426
rs3810818	C	A	0.773356	563085	-0.018248	0.002353	8.82e-15	0.000106799	60.143	-0.0600361	0.0679597	0.377017
rs3812316	G	C	0.127464	563085	-0.016662	0.002841	4.5e-09	6.10817e-05	34.3962	-0.0366772	0.087072	0.673587
rs3812849	C	A	0.266158	563085	0.04349	0.002142	1.2e-91	0.000731557	412.229	-0.110788	0.0683805	0.105196
rs3848132	A	T	0.292109	563085	-0.011769	0.002084	1.63e-08	5.6635e-05	31.892	-0.0134936	0.0635492	0.831847
rs3851820	T	A	0.744961	563085	-0.017551	0.002175	7.06e-16	0.000115627	65.1154	-0.00873222	0.0652647	0.893563
rs3992621	C	T	0.535606	563085	-0.010384	0.001894	4.19e-08	5.33792e-05	30.0585	-0.0600277	0.0597208	0.31483
rs41267765	T	C	0.021741	563085	-0.046076	0.006484	1.19e-12	8.96707e-05	50.4966	0.127726	0.171765	0.457112
rs4129560	A	C	0.369955	563085	-0.011182	0.001961	1.18e-08	5.77411e-05	32.5149	0.0302934	0.0602103	0.614875
rs41317270	T	C	0.177256	563085	-0.018469	0.002479	9.32e-14	9.85637e-05	55.505	-0.048087	0.0955321	0.614711
rs419470	G	A	0.716626	563085	0.014977	0.002097	9.19e-13	9.05815e-05	51.0095	-0.0699456	0.0651174	0.282757
rs4319365	A	G	0.544871	563085	-0.01934	0.001904	3.07e-24	0.0001832	103.176	0.0902084	0.0585302	0.123261
rs4368798	G	A	0.426501	563085	0.012354	0.001912	1.04e-10	7.41367e-05	41.7482	-0.0669125	0.0606847	0.27019
rs4406174	T	C	0.101238	563085	0.018355	0.003281	2.21e-08	5.55774e-05	31.2964	-0.107371	0.0863831	0.213881
rs4411786	C	T	0.265295	563085	-0.045103	0.002147	5.61e-98	0.000783128	441.311	0.0205901	0.0664544	0.756683
rs444613	G	A	0.42489	563085	0.015352	0.001911	9.47e-16	0.0001146	64.5367	0.096337	0.0605963	0.111876
rs4530278	T	G	0.598216	563085	0.017139	0.00198	4.88e-18	0.000133048	74.9271	-0.12888	0.0595779	0.0305246
rs45528934	T	C	0.161765	563085	-0.020532	0.00258	1.75e-15	0.000112461	63.3318	0.0601124	0.0865614	0.487401
rs4578474	G	A	0.265376	563085	-0.012404	0.002144	7.23e-09	5.94394e-05	33.4713	-0.0188826	0.0661501	0.775299
rs4619033	G	A	0.267859	563085	-0.019043	0.002139	5.45e-19	0.000140739	79.2588	0.122917	0.0647389	0.0576103
rs464609	A	G	0.544347	563085	0.011801	0.001899	5.15e-10	6.85779e-05	38.6177	-0.0877556	0.0583691	0.132721
rs4660128	C	T	0.896961	563085	-0.024767	0.003138	2.96e-15	0.000110616	62.293	-0.166902	0.103757	0.107705
rs4696314	C	T	0.515076	563085	0.014209	0.001906	9e-14	9.8688e-05	55.575	-0.0827786	0.0583451	0.155965
rs4714431	C	A	0.371057	563085	-0.010808	0.001969	4.04e-08	5.35059e-05	30.1299	0.0105047	0.0631044	0.867791
rs4718976	C	T	0.694537	563085	-0.017869	0.002085	1.03e-17	0.000130424	73.4492	0.0671063	0.0599894	0.263296
rs4737010	A	G	0.228863	563085	0.026819	0.002264	2.26e-32	0.000249144	140.324	-0.0224582	0.0676683	0.739975
rs4760278	A	C	0.222685	563085	-0.014029	0.002269	6.29e-10	6.78861e-05	38.2281	-0.089477	0.0704691	0.204179
rs4789294	G	A	0.219391	563085	0.02652	0.002301	9.82e-31	0.000235851	132.835	0.051503	0.0820436	0.530167
rs4805881	C	A	0.665288	563085	-0.015028	0.00203	1.33e-13	9.73182e-05	54.8036	-0.0397253	0.0613348	0.517192
rs4812804	T	C	0.198107	563085	0.013444	0.002397	2.04e-08	5.58628e-05	31.4572	-0.0272445	0.0689807	0.692874
rs4833031	C	T	0.139012	563085	0.017943	0.002737	5.54e-11	7.63191e-05	42.9773	0.0663644	0.0947287	0.48357
rs4849169	C	A	0.482168	563085	0.020898	0.0019	3.87e-28	0.0002148	120.976	-0.0985797	0.0590492	0.0950277
rs4869745	T	C	0.28937	563085	0.012563	0.002081	1.57e-09	6.47203e-05	36.4453	-0.0620747	0.0641038	0.332871
rs4880192	G	A	0.720804	563085	0.029356	0.002198	1.1e-40	0.000316685	178.376	0.0456958	0.0647292	0.480218
rs4907236	T	C	0.283222	563085	0.011477	0.002095	4.29e-08	5.32956e-05	30.0115	0.0861182	0.0733967	0.240666
rs4925547	T	A	0.402366	563085	0.012002	0.001924	4.43e-10	6.91024e-05	38.9131	0.0930662	0.0599524	0.120582
rs4940572	A	G	0.136477	563085	0.023283	0.002808	1.12e-16	0.000122083	68.7515	0.215631	0.0751141	0.00409543
rs4948492	T	C	0.661671	563085	-0.021918	0.001998	5.33e-28	0.00021367	120.34	-0.0711885	0.0676137	0.2924
rs4948822	G	T	0.231555	563085	0.012732	0.002238	1.28e-08	5.74744e-05	32.3647	-0.102495	0.0660511	0.12072
rs4972950	A	C	0.107585	563085	0.021567	0.003043	1.37e-12	8.91996e-05	50.2313	-0.0229	0.0808875	0.777093
rs4976642	A	T	0.831367	563085	0.024419	0.002519	3.2e-22	0.00016686	93.9719	-0.050132	0.0688864	0.466768
rs4987855	T	C	0.096307	563085	-0.024077	0.003242	1.11e-13	9.79405e-05	55.154	0.114737	0.136092	0.399179
rs501461	T	G	0.599659	563085	-0.017739	0.001941	6.3e-20	0.000148309	83.5229	0.0234419	0.059145	0.691848
rs5026470	G	A	0.517317	563085	0.036884	0.001892	1.22e-84	0.000674476	380.043	-0.0296504	0.058438	0.611885
rs529002	G	T	0.550891	563085	-0.011348	0.001933	4.34e-09	6.12032e-05	34.4646	0.0291653	0.0586529	0.619012
rs533483	A	G	0.244075	563085	-0.014327	0.002238	1.54e-10	7.27754e-05	40.9816	-0.0639366	0.0741599	0.388607
rs55938093	T	G	0.530458	563085	0.015967	0.00189	2.96e-17	0.000126734	71.371	0.0734541	0.0583208	0.207856
rs55977949	A	G	0.097555	563085	-0.030462	0.003183	1.07e-21	0.000162629	91.5887	0.00456904	0.105791	0.965551
rs55982282	A	G	0.135291	563085	0.061557	0.002764	7.06e-110	0.000880081	495.995	0.105578	0.0984774	0.283674
rs56094005	G	A	0.042917	563085	-0.040102	0.004704	1.53e-17	0.000129053	72.6768	0.0908095	0.13816	0.511001
rs56179616	T	G	0.258737	563085	0.031193	0.002167	5.6e-47	0.000367843	207.202	-0.0174915	0.0661008	0.791303
rs56252104	T	C	0.260661	563085	0.018921	0.002172	3e-18	0.000134752	75.8869	0.0423967	0.0694644	0.541639
rs56308324	T	A	0.130681	563085	0.017813	0.002809	2.28e-10	7.14111e-05	40.2132	0.0161621	0.0816515	0.843092
rs56850780	T	G	0.077731	563085	-0.02142	0.003625	3.44e-09	6.20043e-05	34.9157	-0.104084	0.117553	0.375928
rs58265751	C	T	0.52078	563085	-0.012247	0.001914	1.57e-10	7.2706e-05	40.9425	-0.0353736	0.0583662	0.544474
rs58408429	C	T	0.186094	563085	-0.023618	0.002428	2.31e-22	0.000168013	94.621	0.0195482	0.0688761	0.776551
rs58667319	T	C	0.122978	563085	-0.02322	0.00289	9.39e-16	0.000114632	64.5546	0.0883627	0.104119	0.396065
rs6001858	G	A	0.735573	563085	-0.015263	0.002175	2.26e-12	8.74479e-05	49.2447	0.081809	0.070997	0.249203
rs6021231	C	T	0.470967	563085	-0.011461	0.001915	2.17e-09	6.36071e-05	35.8184	0.049996	0.0620599	0.420469
rs603424	A	G	0.174511	563085	0.020453	0.002498	2.66e-16	0.000119043	67.039	-0.0432641	0.0920548	0.638368
rs60633358	C	T	0.131836	563085	-0.02173	0.00279	6.78e-15	0.000107719	60.661	0.0213329	0.0907236	0.814099
rs6072080	T	C	0.585279	563085	0.019842	0.001942	1.66e-24	0.000185361	104.393	0.021138	0.0591216	0.720692
rs607465	G	A	0.065545	563085	0.034284	0.003842	4.52e-19	0.000141395	79.6282	0.0490633	0.110004	0.655588
rs6103270	G	A	0.226397	563085	-0.013672	0.002275	1.86e-09	6.41356e-05	36.116	-0.0553739	0.0742348	0.45571
rs611847	G	A	0.635502	563085	0.014579	0.002003	3.37e-13	9.4076e-05	52.9776	0.0309041	0.0659855	0.639537
rs61387190	T	C	0.157437	563085	0.031603	0.0026	5.4e-34	0.000262314	147.744	-0.0671731	0.0748089	0.369223
rs616154	T	C	0.514528	563085	-0.010374	0.001891	4.11e-08	5.34456e-05	30.0959	-0.0788048	0.0605449	0.193056
rs61750929	T	C	0.056331	563085	-0.070296	0.004108	1.21e-65	0.000519757	292.819	-0.0121198	0.160814	0.939924
rs61778219	T	C	0.140899	563085	0.023251	0.002746	2.51e-17	0.000127307	71.6936	0.162138	0.0892202	0.0691751
rs61850684	A	G	0.233502	563085	-0.032458	0.002245	2.23e-47	0.000371087	209.03	-0.133441	0.0816828	0.102334
rs61867141	A	G	0.194944	563085	-0.017128	0.002531	1.31e-11	8.13242e-05	45.796	0.00986823	0.0711475	0.889686
rs62091998	G	A	0.307469	563085	-0.022325	0.002049	1.21e-27	0.000210782	118.713	-0.0787177	0.0630652	0.21196
rs62160910	C	G	0.05783	563085	-0.024345	0.004149	4.42e-09	6.11409e-05	34.4295	-0.147345	0.168654	0.382309
rs62241216	G	A	0.492468	563085	-0.012414	0.001982	3.77e-10	6.96646e-05	39.2297	-0.00644579	0.0586948	0.912553
rs62334097	G	A	0.112515	563085	-0.018812	0.002993	3.27e-10	7.01539e-05	39.5053	-0.103128	0.0700613	0.14103
rs62389639	G	A	0.165938	563085	0.017946	0.002675	1.96e-11	7.99243e-05	45.0076	-0.143146	0.112133	0.201752
rs62621812	A	G	0.020688	563085	0.055993	0.006836	2.59e-16	0.000119135	67.0906	0.22725	0.146385	0.120563
rs631864	C	T	0.471706	563085	0.013864	0.001958	1.43e-12	8.90306e-05	50.1361	-0.103124	0.0586566	0.07873
rs6445826	C	T	0.498133	563085	0.019885	0.001931	7.21e-25	0.000188292	106.044	0.0434787	0.0592487	0.46305
rs6474359	C	T	0.037682	563085	-0.051371	0.005006	1.05e-24	0.000186982	105.306	-0.169285	0.224831	0.451483
rs6475476	G	A	0.373093	563085	0.010844	0.001958	3.05e-08	5.44698e-05	30.6727	-0.134351	0.0595323	0.024022
rs6487543	A	G	0.770994	563085	0.019723	0.002284	5.86e-18	0.00013241	74.568	-0.0396124	0.0722959	0.583746
rs6488548	A	C	0.598761	563085	0.017148	0.001938	8.89e-19	0.000139022	78.2921	0.0550264	0.0587902	0.349284
rs6502555	C	T	0.269464	563085	0.028939	0.002252	8.56e-38	0.000293176	165.131	-0.0116699	0.0665708	0.860844
rs6546881	T	C	0.657162	563085	0.012654	0.001992	2.12e-10	7.16592e-05	40.353	0.0503315	0.0667036	0.450516
rs6554158	A	G	0.231214	563085	0.014203	0.00224	2.29e-10	7.13936e-05	40.2034	-0.0643597	0.0663107	0.331758
rs6586777	A	C	0.437803	563085	-0.01282	0.001906	1.74e-11	8.03381e-05	45.2406	-0.0116577	0.0588658	0.843015
rs6679677	A	C	0.100262	563085	-0.053841	0.00313	2.58e-66	0.000525213	295.894	0.0264762	0.0820397	0.746904
rs6700896	T	C	0.378957	563085	-0.017362	0.001939	3.43e-19	0.000142367	80.1756	-0.0904305	0.0586025	0.122803
rs6721663	A	G	0.158697	563085	-0.026133	0.0026	9.08e-24	0.000179382	101.025	0.0322472	0.0749868	0.667168
rs6742799	C	A	0.199766	563085	-0.039239	0.002357	3.14e-62	0.000491959	277.15	-0.00111332	0.0728301	0.987804
rs6743068	G	A	0.729732	563085	0.031438	0.002125	1.59e-49	0.000388552	218.872	0.0139843	0.0623412	0.822509
rs67483792	T	C	0.042874	563085	-0.035358	0.00473	7.7e-14	9.92284e-05	55.8794	-0.192242	0.20491	0.348152
rs67516712	A	G	0.422528	563085	0.014929	0.001925	8.81e-15	0.000106802	60.1448	0.013044	0.0629117	0.835745
rs6755786	T	C	0.773393	563085	0.026573	0.002252	3.92e-32	0.000247208	139.233	0.00686439	0.0741739	0.926266
rs6755895	C	T	0.230958	563085	-0.023423	0.002291	1.55e-24	0.000185601	104.528	-0.0139733	0.0710573	0.844103
rs678393	G	T	0.261711	563085	-0.015416	0.002196	2.22e-12	8.75118e-05	49.2807	-0.0182419	0.0709013	0.796958
rs6808949	C	T	0.11098	563085	0.022715	0.003046	8.83e-14	9.87527e-05	55.6114	0.0084597	0.110778	0.939128
rs6926219	A	G	0.547273	563085	0.026814	0.001896	2.08e-45	0.000355074	200.007	0.0567503	0.0584255	0.331384
rs6929523	G	A	0.707092	563085	0.017001	0.002074	2.46e-16	0.000119318	67.1939	0.00892596	0.0683797	0.896143
rs6955702	G	A	0.522122	563085	-0.022276	0.001916	3.03e-31	0.000239997	135.17	0.000207629	0.0586094	0.997173
rs696	T	C	0.364762	563085	0.025359	0.001966	4.57e-38	0.000295389	166.378	0.090567	0.0597481	0.129567
rs6966893	A	G	0.178557	563085	0.018708	0.002471	3.7e-14	0.000101787	57.3202	0.108179	0.0804085	0.178509
rs7007986	A	G	0.601181	563085	-0.022001	0.002012	7.85e-28	0.000212306	119.571	0.0163242	0.0603876	0.786912
rs7071131	G	A	0.495115	563085	-0.016035	0.001968	3.7e-16	0.000117886	66.3875	0.117406	0.058967	0.0464761
rs707833	A	G	0.636292	563085	0.015021	0.001969	2.37e-14	0.000103345	58.1976	-0.0790397	0.0587247	0.178323
rs7093481	G	A	0.307178	563085	-0.016588	0.002053	6.48e-16	0.000115927	65.2843	-0.0443108	0.0638534	0.487716
rs7127911	T	G	0.266421	563085	0.024096	0.002147	3.14e-29	0.000223643	125.958	0.0479507	0.064326	0.456011
rs71318973	T	G	0.240872	563085	-0.015452	0.002253	6.96e-12	8.35289e-05	47.0376	-0.120805	0.0697646	0.0833432
rs71420836	T	C	0.097097	563085	0.030214	0.003343	1.6e-19	0.000145046	81.685	-0.0863656	0.113734	0.447635
rs7161799	T	C	0.076225	563085	0.034112	0.0036	2.65e-21	0.000159429	89.7858	0.243173	0.14344	0.0900202
rs716723	T	A	0.134335	563085	-0.017001	0.002762	7.49e-10	6.72819e-05	37.8879	-0.00525502	0.0934346	0.955148
rs7192652	G	A	0.480623	563085	0.022219	0.001915	4e-31	0.00023902	134.62	0.044793	0.0592934	0.449982
rs721131	C	T	0.31956	563085	-0.018902	0.00203	1.26e-20	0.000153951	86.7006	-0.18384	0.0644368	0.00433042
rs721377	T	C	0.102169	563085	0.019951	0.003209	5.06e-10	6.86414e-05	38.6535	0.112215	0.0796163	0.158702
rs7249236	C	G	0.801652	563085	0.025664	0.002443	8.18e-26	0.000195949	110.357	0.0577615	0.0707604	0.414331
rs7252565	A	G	0.787553	563085	0.027591	0.002536	1.44e-27	0.00021017	118.368	0.109392	0.0664798	0.0998688
rs7254517	A	G	0.384999	563085	0.029033	0.002022	9.42e-47	0.000366006	206.167	-0.092821	0.0588335	0.114637
rs72634819	T	C	0.263613	563085	-0.014315	0.002296	4.52e-10	6.90295e-05	38.872	0.0873307	0.0699232	0.211683
rs72740550	A	G	0.222059	563085	-0.018732	0.002269	1.51e-16	0.000121024	68.155	0.0464708	0.0766448	0.544307
rs72835315	C	T	0.060241	563085	0.035058	0.004198	6.76e-17	0.00012384	69.741	0.0427291	0.0957571	0.655436
rs72928038	A	G	0.176926	563085	-0.033322	0.002481	3.99e-41	0.000320255	180.388	0.109205	0.0910801	0.230527
rs7308380	C	A	0.750511	563085	0.015969	0.00218	2.38e-13	9.52856e-05	53.6588	-0.0573932	0.0674161	0.394587
rs73105786	A	G	0.319436	563085	-0.015227	0.002036	7.5e-14	9.93244e-05	55.9334	0.168824	0.0713277	0.0179391
rs7312770	T	C	0.505626	563085	0.012056	0.001909	2.7e-10	7.08255e-05	39.8835	-0.0360515	0.0586167	0.538529
rs73142294	T	C	0.247603	563085	0.015158	0.002212	7.25e-12	8.3388e-05	46.9583	-0.0236221	0.0651695	0.717
rs73165514	A	G	0.086367	563085	0.020861	0.003359	5.28e-10	6.84931e-05	38.5699	0.0697879	0.0751701	0.3532
rs73207610	T	G	0.027199	563085	-0.034098	0.005875	6.48e-09	5.98194e-05	33.6853	-0.47438	0.293439	0.10596
rs73239280	A	G	0.203256	563085	-0.031522	0.002348	4.31e-41	0.000319977	180.231	0.140657	0.0652003	0.030982
rs73961715	C	T	0.127705	563085	-0.04895	0.002823	2.36e-67	0.000533676	300.664	-0.127615	0.107374	0.234632
rs74227709	A	G	0.071527	563085	-0.028903	0.00365	2.4e-15	0.000111347	62.7045	0.0585812	0.128352	0.648095
rs74280151	T	C	0.174782	563085	0.028848	0.002226	2.07e-38	0.000298179	167.95	0.0418738	0.0813158	0.606585
rs74344617	A	G	0.192087	563085	-0.013208	0.002399	3.68e-08	5.3829e-05	30.3118	0.0202048	0.073621	0.783744
rs74408817	A	C	0.08075	563085	-0.023367	0.003486	2.04e-11	7.97889e-05	44.9314	-0.0301619	0.132327	0.819698
rs74526869	A	G	0.125385	563085	0.034829	0.002856	3.3e-34	0.000264044	148.718	-0.154414	0.0989316	0.118568
rs74679312	G	A	0.056702	563085	0.031268	0.004262	2.19e-13	9.5578e-05	53.8235	0.166611	0.144291	0.248218
rs748113	C	T	0.436258	563085	-0.03428	0.002004	1.34e-65	0.000519382	292.607	0.11429	0.0603204	0.0581313
rs74911261	A	G	0.025691	563085	0.044672	0.005984	8.31e-14	9.89625e-05	55.7296	0.0524048	0.326827	0.87261
rs75018496	G	C	0.075981	563085	0.024538	0.003639	1.55e-11	8.07431e-05	45.4687	0.0576997	0.121793	0.635678
rs75049211	T	C	0.039779	563085	-0.030705	0.004887	3.32e-10	7.01018e-05	39.4759	-0.000235974	0.182896	0.998971
rs7529794	T	G	0.26241	563085	0.016098	0.002151	7.21e-14	9.94594e-05	56.0095	-0.141473	0.0686834	0.0394185
rs7548606	G	A	0.625851	563085	0.016235	0.001951	8.69e-17	0.00012296	69.245	-0.0103847	0.0607427	0.864254
rs75628831	A	G	0.085709	563085	0.030433	0.003456	1.3e-18	0.000137692	77.5426	-0.110572	0.106111	0.297391
rs75653581	T	C	0.012672	563085	0.061126	0.00886	5.23e-12	8.45228e-05	47.5974	-0.18569	0.562032	0.741105
rs7572278	A	T	0.206818	563085	0.020437	0.002383	9.81e-18	0.000130604	73.5503	-0.000709942	0.0707188	0.99199
rs7596846	T	G	0.920631	563085	-0.02122	0.003547	2.2e-09	6.35575e-05	35.7904	-0.221801	0.116482	0.0568879
rs760908	T	G	0.15316	563085	-0.015204	0.002649	9.49e-09	5.84995e-05	32.942	0.0946706	0.0830174	0.254132
rs76428106	C	T	0.013444	563085	0.062814	0.008702	5.26e-13	9.25253e-05	52.1043	0.603857	0.216938	0.00537675
rs7661349	C	T	0.63683	563085	0.02523	0.001961	7e-38	0.000293885	165.53	0.0995014	0.0628943	0.11364
rs766228	T	G	0.502115	563085	-0.010513	0.001903	3.31e-08	5.41974e-05	30.5193	0.0334216	0.0582692	0.566258
rs7672879	A	T	0.352792	563085	0.013474	0.001981	1.03e-11	8.21513e-05	46.2618	-0.0330056	0.0594719	0.57891
rs76830965	A	C	0.116683	563085	-0.020783	0.002956	2.05e-12	8.778e-05	49.4318	0.206999	0.105581	0.0499298
rs7696969	G	T	0.619889	563085	-0.012466	0.002023	7.18e-10	6.74309e-05	37.9718	0.0517228	0.0652042	0.427636
rs77057307	A	G	0.040114	563085	0.02818	0.005024	2.03e-08	5.58707e-05	31.4616	0.022572	0.120995	0.852011
rs77101566	A	G	0.036931	563085	0.031592	0.005074	4.78e-10	6.88414e-05	38.7661	-0.0877539	0.146377	0.548835
rs77265382	T	C	0.045014	563085	-0.033169	0.004662	1.12e-12	8.98891e-05	50.6196	0.0735289	0.130493	0.573115
rs7776054	G	A	0.260832	563085	-0.04014	0.00215	8.72e-78	0.000618636	348.559	0.112099	0.0615297	0.0684747
rs7780328	G	A	0.06709	563085	0.037325	0.003773	4.48e-23	0.000173771	97.8643	-0.0131108	0.111698	0.906561
rs77876222	T	C	0.019648	563085	0.044726	0.007065	2.44e-10	7.1169e-05	40.0769	-0.133217	0.385476	0.729649
rs7790229	A	G	0.492994	563085	0.012114	0.001896	1.67e-10	7.24925e-05	40.8222	0.035195	0.0584102	0.546808
rs77954449	G	A	0.028289	563085	-0.036769	0.005678	9.44e-11	7.44675e-05	41.9345	-0.252861	0.177094	0.153339
rs78058190	A	G	0.051732	563085	0.047272	0.00483	1.28e-22	0.000170085	95.7882	-0.233826	0.10687	0.0286741
rs780669	T	C	0.887133	563085	-0.02226	0.003089	5.75e-13	9.22148e-05	51.9294	-0.0978224	0.079722	0.219806
rs78270096	A	G	0.070435	563085	-0.034471	0.003887	7.43e-19	0.000139651	78.6461	-0.116475	0.126796	0.358305
rs78394891	A	T	0.046663	563085	-0.025584	0.004479	1.12e-08	5.79396e-05	32.6267	0.010083	0.125079	0.93575
rs7839516	C	T	0.369365	563085	0.015461	0.001959	2.97e-15	0.000110607	62.2881	0.143306	0.0594664	0.0159584
rs78487935	G	A	0.077712	563085	-0.023648	0.00356	3.08e-11	7.83575e-05	44.1253	-0.16831	0.101829	0.0983558
rs7855586	G	A	0.290115	563085	0.014877	0.002086	9.9e-13	9.0321e-05	50.8628	-0.0524397	0.0626255	0.402394
rs7893800	A	G	0.389841	563085	0.010749	0.001946	3.32e-08	5.41817e-05	30.5105	-0.0509018	0.0585238	0.384431
rs78976959	A	G	0.041092	563085	0.032841	0.004804	8.13e-12	8.29883e-05	46.7332	-0.165187	0.153976	0.283356
rs78983078	A	G	0.009511	563085	-0.062374	0.009806	2.01e-10	7.18486e-05	40.4596	-0.101687	0.425327	0.811043
rs79237520	T	C	0.022839	563085	0.08538	0.006437	3.75e-40	0.000312346	175.932	-0.0436116	0.212142	0.837121
rs7924213	A	G	0.307157	563085	-0.013322	0.002066	1.13e-10	7.38367e-05	41.5793	-0.0890409	0.068927	0.196421
rs79805393	C	T	0.173015	563085	0.017037	0.002503	9.99e-12	8.22725e-05	46.3301	-0.0297454	0.079761	0.709199
rs80006387	G	A	0.031539	563085	-0.031722	0.005464	6.41e-09	5.98549e-05	33.7053	-0.0989712	0.216203	0.647119
rs8004780	C	A	0.366436	563085	0.018324	0.001972	1.51e-20	0.000153316	86.3426	0.0082338	0.06039	0.891549
rs80177247	G	A	0.167793	563085	-0.01435	0.002545	1.72e-08	5.64586e-05	31.7926	0.0796754	0.0796378	0.317082
rs8052370	T	C	0.609467	563085	-0.021027	0.002036	5.29e-25	0.000189384	106.659	-0.0788765	0.0595813	0.185554
rs8075090	C	T	0.523681	563085	0.020988	0.001897	1.88e-28	0.00021734	122.407	-0.0813859	0.0598777	0.174083
rs8096327	G	A	0.391461	563085	-0.012637	0.001974	1.54e-10	7.2776e-05	40.9819	-0.0368436	0.0611519	0.546846
rs853198	C	A	0.639646	563085	-0.020396	0.001969	3.83e-25	0.000190521	107.299	-0.0161255	0.0630994	0.798293
rs9328393	A	C	0.668424	563085	0.0234	0.002021	5.3e-31	0.000238025	134.059	0.0742507	0.0610193	0.223665
rs937283	G	A	0.405224	563085	0.010584	0.001922	3.65e-08	5.38512e-05	30.3243	0.0325872	0.0591043	0.581393
rs9375486	T	C	0.379599	563085	-0.013808	0.001948	1.36e-12	8.92218e-05	50.2438	-0.0147034	0.0600438	0.806551
rs949349	C	T	0.271122	563085	0.014189	0.002137	3.14e-11	7.82864e-05	44.0852	-0.0812498	0.0695206	0.242519
rs9525619	T	C	0.534266	563085	-0.020294	0.001896	9.79e-27	0.000203421	114.566	-0.0520641	0.0600044	0.385574
rs9532679	C	A	0.148984	563085	-0.032336	0.002704	5.86e-33	0.000253907	143.007	0.0314369	0.0769081	0.682717
rs9534338	C	T	0.459888	563085	0.015145	0.001895	1.33e-15	0.000113422	63.8732	0.0506663	0.0595228	0.394654
rs9592965	C	A	0.326994	563085	-0.014448	0.00202	8.52e-13	9.08446e-05	51.1577	0.0403707	0.0698786	0.563448
rs9605047	T	G	0.327768	563085	0.019972	0.002109	2.8e-21	0.000159238	89.6785	-0.0192101	0.0604952	0.750829
rs9662343	C	G	0.737197	563085	-0.014993	0.002166	4.45e-12	8.50843e-05	47.9136	-0.0178247	0.0696001	0.797873
rs968478	G	A	0.397325	563085	0.014727	0.001938	2.98e-14	0.000102542	57.7457	0.0591642	0.0617177	0.337747
rs9835571	G	T	0.689834	563085	0.022014	0.002037	3.19e-27	0.000207373	116.792	-0.0390234	0.0631626	0.536692
rs9864216	A	G	0.776354	563085	0.023706	0.002268	1.43e-25	0.000193987	109.252	0.00325521	0.0699578	0.962887
rs9898958	G	T	0.153458	563085	0.015551	0.002632	3.45e-09	6.19932e-05	34.9095	0.000292143	0.0692126	0.996632
rs9906320	A	G	0.775113	563085	0.024622	0.002296	7.86e-27	0.000204193	115.001	0.0912745	0.0664142	0.169342
rs9920	C	T	0.104682	563085	0.02939	0.003092	2e-21	0.000160427	90.348	0.238319	0.111089	0.0319286
rs9937837	G	T	0.269678	563085	-0.015089	0.002136	1.62e-12	8.86147e-05	49.9019	-0.205963	0.067886	0.00241368
rs9939124	T	C	0.306976	563085	-0.016734	0.002051	3.38e-16	0.000118207	66.5682	-0.0258176	0.0627992	0.680989
Neutrophil cell count on IgAN （finngen_R9_N14_IGA_NEPHROPATHY）
rs10252457	G	A	0.425632	563085	-0.013839	0.001962	1.74e-12	8.83485e-05	49.7519	-0.000365495	0.0598797	0.99513
rs1042725	T	C	0.494436	563085	0.012765	0.001924	3.25e-11	7.8167e-05	44.018	-0.00945164	0.0585413	0.871737
rs10447304	A	G	0.505743	563085	-0.016591	0.001919	5.35e-18	0.000132728	74.747	0.0557114	0.0583695	0.339851
rs1047891	A	C	0.315122	563085	-0.019307	0.002064	8.43e-21	0.000155371	87.5001	-0.0819266	0.0625951	0.190591
rs10498635	T	C	0.183683	563085	-0.030199	0.002491	7.95e-34	0.000260946	146.973	0.0731234	0.0854215	0.391981
rs10509912	A	T	0.134894	563085	-0.021052	0.00281	6.79e-14	9.96683e-05	56.1271	0.0219982	0.0805602	0.784804
rs10750623	A	G	0.457717	563085	-0.010965	0.001926	1.25e-08	5.7558e-05	32.4118	-0.0527191	0.0587239	0.369321
rs10760690	T	G	0.374011	563085	0.011474	0.002038	1.8e-08	5.62889e-05	31.6971	-0.0383822	0.0602941	0.524397
rs10786325	G	C	0.595938	563085	0.042348	0.001955	4.75e-104	0.0008326	469.214	0.0817335	0.0592723	0.16791
rs10833024	T	C	0.310102	563085	0.01633	0.002081	4.25e-15	0.000109347	61.5782	-0.030348	0.0684205	0.657367
rs10849020	G	C	0.210147	563085	-0.024062	0.002361	2.17e-24	0.000184424	103.865	-0.0605584	0.0712224	0.395174
rs10852834	G	C	0.47801	563085	-0.037094	0.001924	7.97e-83	0.000659685	371.703	-0.0554705	0.0582316	0.340801
rs10864368	C	T	0.502691	563085	0.023683	0.001914	3.63e-35	0.00027183	153.105	-0.0891307	0.0582623	0.126062
rs10868825	A	T	0.338117	563085	0.011508	0.002066	2.54e-08	5.50987e-05	31.0268	-0.036379	0.0594743	0.540753
rs10906393	T	A	0.577559	563085	0.01719	0.001943	8.98e-19	0.000138986	78.2717	-0.0166512	0.0589492	0.777585
rs10945542	T	C	0.521167	563085	0.011993	0.001925	4.66e-10	6.89271e-05	38.8144	0.13889	0.0586943	0.0179655
rs10948036	A	C	0.210175	563085	0.029687	0.002362	3.14e-36	0.000280464	157.969	0.0365074	0.0691548	0.597563
rs10992394	A	G	0.230846	563085	0.01389	0.002279	1.1e-09	6.59649e-05	37.1462	0.133833	0.0706017	0.0580123
rs10995477	C	T	0.473501	563085	-0.030415	0.001923	2.4e-56	0.000444069	250.159	0.0348918	0.0584363	0.550446
rs11039195	A	G	0.317401	563085	0.018481	0.00207	4.34e-19	0.000141539	79.7092	-0.0341327	0.0631174	0.588659
rs11064881	A	G	0.073489	563085	-0.034163	0.003693	2.23e-20	0.000151954	85.576	-0.0766583	0.104426	0.462892
rs11080133	A	G	0.305941	563085	0.01197	0.002148	2.51e-08	5.5147e-05	31.054	0.0588907	0.0648647	0.363931
rs11104881	C	T	0.701718	563085	-0.025942	0.002106	7.23e-35	0.000269401	151.736	-0.0856914	0.0596071	0.150546
rs112203773	A	C	0.082773	563085	-0.011916	0.002062	7.52e-09	5.9304e-05	33.3951	-0.171241	0.108381	0.114109
rs1135172	G	A	0.729972	563085	0.012078	0.002164	2.39e-08	5.53194e-05	31.1511	-0.0345941	0.0667893	0.604487
rs114050631	T	C	0.011126	563085	-0.16255	0.010051	7.88e-59	0.00046428	261.549	0.222186	0.223648	0.320484
rs114427170	A	G	0.036578	563085	0.031948	0.005372	2.73e-09	6.28079e-05	35.3683	0.0380244	0.128846	0.767906
rs11574938	C	G	0.519832	563085	0.020345	0.001947	1.47e-25	0.000193877	109.19	-0.00615878	0.0592153	0.917164
rs11580229	A	G	0.46164	563085	-0.023208	0.002028	2.53e-30	0.000232522	130.96	0.0877169	0.0601686	0.144881
rs1159649	G	C	0.315669	563085	-0.013612	0.002083	6.37e-11	7.5833e-05	42.7035	-0.0656361	0.0621124	0.290634
rs11625865	A	G	0.61034	563085	-0.015284	0.002061	1.21e-13	9.76566e-05	54.9942	0.0237857	0.0601804	0.692666
rs116447416	G	A	0.035073	563085	-0.037054	0.005232	1.42e-12	8.90681e-05	50.1572	-0.157522	0.176849	0.373083
rs11648664	A	G	0.402087	563085	-0.014176	0.001963	5.14e-13	9.26089e-05	52.1513	0.0233349	0.0593693	0.694285
rs116631966	A	G	0.02482	563085	0.040344	0.006236	9.83e-11	7.43258e-05	41.8547	-0.282788	0.348479	0.417083
rs11664534	T	C	0.524958	563085	-0.016004	0.00193	1.11e-16	0.0001221	68.7608	0.0820736	0.0585687	0.161118
rs11673093	A	G	0.259947	563085	-0.048844	0.002196	1.34e-109	0.000877814	494.716	-0.0613175	0.0639875	0.337926
rs11683933	A	C	0.055134	563085	0.030649	0.004249	5.46e-13	9.23943e-05	52.0305	-0.290043	0.173575	0.0947218
rs11689257	A	G	0.069886	563085	-0.024562	0.00388	2.45e-10	7.11638e-05	40.074	-0.0820679	0.10627	0.439963
rs11690365	G	T	0.63957	563085	0.011899	0.002008	3.11e-09	6.2358e-05	35.1149	-0.0738687	0.0628996	0.240239
rs11691193	T	C	0.217738	563085	0.015007	0.002371	2.46e-10	7.1141e-05	40.0611	-0.0270529	0.0720381	0.707261
rs11712552	G	A	0.126219	563085	0.030473	0.002893	6.06e-26	0.000197004	110.951	0.0227049	0.0939684	0.809073
rs11716015	T	C	0.635724	563085	-0.012851	0.001992	1.11e-10	7.39076e-05	41.6192	-0.00731868	0.064358	0.909461
rs11721064	T	G	0.609084	563085	0.01439	0.001974	3.1e-13	9.43653e-05	53.1405	0.00506436	0.0621293	0.935034
rs11723621	G	A	0.290775	563085	-0.026932	0.002109	2.41e-37	0.000289524	163.073	-0.0283489	0.0729188	0.697443
rs11735662	T	C	0.033581	563085	0.047562	0.00534	5.26e-19	0.000140865	79.3298	-0.00948088	0.199121	0.962024
rs117468663	T	A	0.133922	563085	0.019488	0.002853	8.45e-12	8.28554e-05	46.6584	-0.0365521	0.0916333	0.68997
rs11753041	C	T	0.395413	563085	0.011206	0.001968	1.24e-08	5.75774e-05	32.4227	-0.0458856	0.0584529	0.432453
rs11894199	A	C	0.387646	563085	0.011047	0.001969	2.02e-08	5.58984e-05	31.4772	-0.11133	0.0626565	0.0755962
rs11997631	G	C	0.273556	563085	0.016578	0.00216	1.65e-14	0.000104601	58.9054	-0.0562359	0.0624318	0.367717
rs12118277	T	C	0.351878	563085	0.014887	0.002004	1.1e-13	9.79947e-05	55.1845	0.038543	0.0642242	0.548418
rs12189880	T	C	0.240741	563085	-0.016057	0.002269	1.48e-12	8.89298e-05	50.0793	-0.0411267	0.0657355	0.531552
rs12203592	T	C	0.214291	563085	0.013585	0.002405	1.62e-08	5.66618e-05	31.9071	-0.546608	0.198785	0.00596431
rs12214269	A	G	0.545471	563085	0.019394	0.001922	6.08e-24	0.00018079	101.818	-0.114845	0.0602902	0.0567976
rs12328347	G	T	0.372663	563085	-0.016095	0.001997	7.66e-16	0.000115346	64.9568	0.0182564	0.0597032	0.759766
rs12378064	T	C	0.649709	563085	-0.013698	0.002041	1.93e-11	7.9987e-05	45.0429	0.0593929	0.0625286	0.342187
rs1245035	A	C	0.628096	563085	0.01631	0.001998	3.26e-16	0.000118329	66.637	0.0182389	0.0584848	0.75515
rs12481262	C	T	0.460009	563085	-0.014609	0.002019	4.63e-13	9.29724e-05	52.356	0.0485069	0.0583716	0.405973
rs12487658	T	C	0.801636	563085	0.017015	0.002418	1.97e-12	8.79304e-05	49.5165	-0.0141627	0.0763512	0.852841
rs1250568	C	T	0.435133	563085	-0.01382	0.002024	8.61e-12	8.27914e-05	46.6223	-0.0130977	0.0584394	0.822661
rs12530608	G	A	0.146298	563085	-0.016172	0.002739	3.54e-09	6.19074e-05	34.8612	-0.0624664	0.0981803	0.524619
rs12541521	G	A	0.450195	563085	0.012739	0.001935	4.6e-11	7.69664e-05	43.3418	-0.0675925	0.061793	0.274019
rs12550612	A	G	0.821991	563085	-0.030838	0.002548	1.02e-33	0.000260068	146.478	-0.0835808	0.0693791	0.22832
rs12588718	C	G	0.66557	563085	0.014501	0.002092	4.16e-12	8.53221e-05	48.0475	0.0145439	0.0587027	0.804324
rs1260326	C	T	0.602032	563085	-0.032512	0.001958	6.44e-62	0.000489413	275.715	-0.0211711	0.0612369	0.72955
rs12658947	G	A	0.256773	563085	0.01303	0.002195	2.92e-09	6.25776e-05	35.2386	0.0629639	0.0630007	0.317593
rs12716647	C	G	0.637362	563085	0.014273	0.002001	9.83e-13	9.0349e-05	50.8786	-0.0451991	0.0612877	0.460824
rs12802157	C	A	0.252333	563085	0.012586	0.002206	1.16e-08	5.7805e-05	32.5509	0.0859003	0.0651213	0.187142
rs12923918	G	A	0.509359	563085	-0.010496	0.001921	4.66e-08	5.30147e-05	29.8532	-0.099641	0.0594755	0.0938707
rs12927351	A	C	0.198578	563085	0.021608	0.002406	2.69e-19	0.000143219	80.6559	-0.0246089	0.073786	0.738744
rs12930850	G	A	0.537098	563085	0.018982	0.001938	1.19e-22	0.000170345	95.9345	0.0529943	0.0589859	0.36896
rs13190036	G	A	0.891442	563085	-0.021805	0.003135	3.52e-12	8.59065e-05	48.3766	-0.103583	0.0757588	0.171539
rs13291664	G	A	0.187987	563085	0.029314	0.002462	1.09e-32	0.000251704	141.766	-0.187235	0.0883576	0.0340855
rs13392977	A	G	0.053967	563085	0.028237	0.004266	3.61e-11	7.78014e-05	43.8121	-0.320725	0.166934	0.0546991
rs1362623	T	C	0.207792	563085	0.018278	0.002376	1.44e-14	0.000105086	59.1784	-0.0996496	0.0744302	0.180625
rs1366045	C	T	0.38497	563085	-0.021881	0.001969	1.09e-28	0.000219267	123.493	-0.00891309	0.0614117	0.884603
rs1371794	C	A	0.622286	563085	-0.07253	0.00198	9.08e-294	0.00237737	1341.85	0.0196867	0.0621263	0.751334
rs140311179	G	C	0.051153	563085	-0.024877	0.004378	1.33e-08	5.73384e-05	32.2881	-0.101316	0.12998	0.435699
rs141010613	A	G	0.01679	563085	-0.04364	0.00778	2.03e-08	5.58743e-05	31.4636	-0.121444	0.290604	0.676018
rs1411424	A	G	0.523053	563085	-0.011488	0.001926	2.45e-09	6.31793e-05	35.5774	0.0895333	0.0581869	0.123873
rs1412445	T	C	0.338068	563085	0.021069	0.002026	2.5e-25	0.000192022	108.145	-0.0551938	0.0592035	0.351196
rs14243	G	A	0.210721	563085	0.013507	0.00247	4.54e-08	5.3104e-05	29.9035	0.100201	0.0780302	0.199098
rs1474419	C	T	0.578829	563085	0.017679	0.001966	2.42e-19	0.000143586	80.8624	-0.0850449	0.0604911	0.159752
rs148713124	T	G	0.008947	563085	0.088156	0.010527	5.56e-17	0.000124528	70.1282	0.163396	0.413323	0.692604
rs1490384	T	C	0.501387	563085	-0.014654	0.001917	2.1e-14	0.000103765	58.4341	0.08854	0.0582867	0.128752
rs149157044	T	C	0.039439	563085	-0.031196	0.005067	7.43e-10	6.73121e-05	37.9048	0.124589	0.140712	0.375929
rs150649461	C	G	0.015034	563085	0.052764	0.008277	1.83e-10	7.21646e-05	40.6376	0.0672431	0.180011	0.708738
rs150861794	T	C	0.019777	563085	-0.052592	0.007502	2.38e-12	8.72717e-05	49.1455	-0.353034	0.3404	0.299682
rs1555275	G	A	0.649639	563085	-0.01369	0.002046	2.21e-11	7.95037e-05	44.7707	-0.0496338	0.0633585	0.433404
rs155795	C	G	0.384255	563085	0.01337	0.001986	1.67e-11	8.04814e-05	45.3213	-0.0574931	0.0586094	0.326616
rs156334	T	C	0.429251	563085	-0.011784	0.002033	6.78e-09	5.96638e-05	33.5977	-0.0573986	0.0594251	0.334095
rs1571956	A	G	0.646094	563085	0.013715	0.002029	1.38e-11	8.11369e-05	45.6905	0.0305936	0.0647255	0.636451
rs16850073	T	C	0.374485	563085	0.052054	0.001999	1.75e-149	0.00120278	678.08	0.016199	0.0599978	0.787165
rs16939607	A	G	0.146029	563085	-0.028446	0.002728	1.86e-25	0.000193062	108.731	0.0684914	0.0815962	0.401248
rs16958642	A	G	0.082607	563085	0.022296	0.00353	2.68e-10	7.08435e-05	39.8936	-0.00548386	0.107138	0.959178
rs16961474	A	G	0.136787	563085	-0.017035	0.002794	1.08e-09	6.60129e-05	37.1732	-0.0879144	0.0943482	0.351436
rs17026212	G	T	0.512906	563085	-0.016843	0.001917	1.55e-18	0.000137076	77.1957	-0.0490253	0.0591835	0.407467
rs17139597	G	T	0.039897	563085	-0.034067	0.004886	3.12e-12	8.63275e-05	48.6138	-0.0964608	0.12917	0.4552
rs17213043	G	C	0.028346	563085	0.046028	0.00579	1.87e-15	0.000112218	63.1954	-0.193926	0.243097	0.425027
rs172240	A	G	0.850405	563085	-0.02044	0.002698	3.56e-14	0.00010192	57.3953	0.019668	0.0886936	0.824506
rs17381821	A	T	0.280593	563085	0.012856	0.002138	1.82e-09	6.42088e-05	36.1572	-0.131462	0.0650687	0.0433461
rs17440390	T	C	0.126191	563085	0.016462	0.002896	1.31e-08	5.73811e-05	32.3122	-0.0484627	0.0903131	0.591538
rs174548	G	C	0.312967	563085	-0.023928	0.002072	7.53e-31	0.000236786	133.362	0.072182	0.0596231	0.226035
rs17728	C	T	0.909008	563085	0.023764	0.003344	1.19e-12	8.96796e-05	50.5016	-0.00927354	0.105616	0.930032
rs17742008	A	C	0.212295	563085	-0.017804	0.002354	3.93e-14	0.000101579	57.2033	-0.0455749	0.0717489	0.525298
rs17831500	C	A	0.223581	563085	-0.019905	0.002302	5.3e-18	0.000132765	74.7674	0.115829	0.0684358	0.0905482
rs1800961	T	C	0.031018	563085	-0.051942	0.005553	8.45e-21	0.00015536	87.4944	0.0488014	0.139181	0.725864
rs180941	A	G	0.625196	563085	-0.013018	0.002003	8.07e-11	7.50102e-05	42.2401	-0.0532716	0.0677736	0.431854
rs1885474	G	T	0.103145	563085	-0.023515	0.003162	1.03e-13	9.82086e-05	55.305	-0.018496	0.078198	0.813024
rs1886654	C	T	0.892013	563085	-0.058459	0.003081	2.8e-80	0.000638951	360.013	-0.150979	0.103983	0.146513
rs1887428	C	G	0.625223	563085	-0.014282	0.002014	1.33e-12	8.9299e-05	50.2872	-0.00307683	0.0600762	0.959154
rs1966479	G	A	0.660217	563085	0.014401	0.002026	1.18e-12	8.97209e-05	50.5248	0.0070113	0.0615768	0.909347
rs1977289	C	T	0.478516	563085	-0.018227	0.001918	2.04e-21	0.000160358	90.3091	-0.0203833	0.0595164	0.731988
rs1985157	C	T	0.410403	563085	0.026496	0.002038	1.21e-38	0.000300088	169.025	0.00531124	0.0587288	0.92794
rs1991651	G	C	0.617966	563085	0.022916	0.001983	6.87e-31	0.000237113	133.546	0.0850602	0.0589649	0.149146
rs2001613	T	C	0.472052	563085	0.012012	0.002004	2.05e-09	6.38019e-05	35.9281	0.0165787	0.0592385	0.779582
rs2038700	C	T	0.394281	563085	0.033462	0.00197	1.05e-64	0.000512124	288.516	-0.0157225	0.0597196	0.792341
rs2046934	A	G	0.82324	563085	0.015004	0.002487	1.61e-09	6.46339e-05	36.3966	-0.016622	0.0791529	0.833668
rs2052249	A	C	0.250937	563085	-0.01267	0.002223	1.2e-08	5.76866e-05	32.4842	-0.00379007	0.0670768	0.954941
rs2062250	A	G	0.938519	563085	0.047004	0.004075	8.82e-31	0.000236232	133.049	-0.0201515	0.123363	0.870242
rs207253	A	G	0.407863	563085	-0.012355	0.002018	9.22e-10	6.65641e-05	37.4836	-0.0147329	0.0618482	0.811717
rs2082382	A	G	0.552392	563085	-0.029475	0.001942	4.97e-52	0.000408938	230.36	0.0265737	0.0608223	0.662178
rs212409	A	G	0.554194	563085	-0.021224	0.001932	4.49e-28	0.000214276	120.681	0.0567478	0.0590432	0.33649
rs2157770	G	A	0.287199	563085	0.02099	0.002214	2.53e-21	0.000159598	89.881	-0.0250804	0.0592777	0.672222
rs2158799	G	C	0.611375	563085	0.052002	0.00198	4.99e-152	0.0012235	689.776	0.053421	0.05875	0.363195
rs2179593	A	C	0.715877	563085	-0.01233	0.002141	8.46e-09	5.8897e-05	33.1659	-0.0212687	0.0645868	0.741927
rs218264	T	A	0.250834	563085	0.031802	0.002233	5.04e-46	0.000360082	202.829	-0.0210713	0.067658	0.755468
rs2241621	C	A	0.588178	563085	-0.014948	0.001958	2.27e-14	0.000103496	58.2826	-0.0543995	0.0584334	0.351872
rs2250320	C	G	0.496329	563085	-0.01979	0.001925	8.63e-25	0.000187661	105.689	-0.128211	0.0582051	0.0276128
rs2254458	T	C	0.644615	563085	-0.013414	0.0021	1.68e-10	7.24557e-05	40.8015	0.0855939	0.0597473	0.151972
rs2282611	G	T	0.319925	563085	-0.012603	0.002063	1e-09	6.62745e-05	37.3205	0.0245116	0.0620697	0.692913
rs2290846	A	G	0.284312	563085	0.018804	0.002127	9.52e-19	0.000138781	78.1563	-0.0316133	0.0700667	0.651853
rs2296028	C	G	0.17498	563085	-0.01529	0.002553	2.11e-09	6.36959e-05	35.8684	-0.0741788	0.0757076	0.327182
rs2301557	T	C	0.018212	563085	-0.125784	0.007198	2.23e-68	0.000542023	305.369	-0.0560193	0.183185	0.759752
rs2312675	C	T	0.211949	563085	-0.019845	0.002343	2.46e-17	0.000127388	71.7391	0.141071	0.0757799	0.0626599
rs2314339	T	C	0.124538	563085	0.033036	0.002965	7.83e-29	0.000220422	124.143	0.0985749	0.0765323	0.19774
rs2315008	G	T	0.666951	563085	0.016403	0.002058	1.58e-15	0.000112806	63.5264	-0.0302229	0.0665745	0.64985
rs2421200	T	G	0.486641	563085	-0.020525	0.001917	9.45e-27	0.000203545	114.636	0.106469	0.0590405	0.0713378
rs2432142	A	G	0.435047	563085	0.01491	0.001945	1.78e-14	0.000104351	58.7644	0.0425091	0.05955	0.475326
rs2468832	A	C	0.238866	563085	0.015199	0.002272	2.24e-11	7.94703e-05	44.7519	0.00103251	0.0665298	0.987618
rs249677	A	C	0.634081	563085	0.02335	0.001997	1.39e-31	0.000242738	136.715	0.0773244	0.063235	0.221402
rs2522051	C	T	0.454362	563085	0.024	0.00193	1.68e-35	0.000274546	154.634	0.0373011	0.0592082	0.528695
rs2522440	C	T	0.911887	563085	0.018925	0.003409	2.83e-08	5.47293e-05	30.8188	0.0287787	0.0979765	0.768964
rs2525110	T	A	0.563202	563085	-0.011627	0.001935	1.87e-09	6.41168e-05	36.1054	-0.0651233	0.0594636	0.273439
rs2561758	G	A	0.72298	563085	-0.034011	0.002173	3.24e-55	0.000434867	244.973	-0.0237051	0.0652469	0.716371
rs2632372	C	T	0.503861	563085	-0.020982	0.001915	6.17e-28	0.000213152	120.048	0.0642962	0.0586699	0.273124
rs2665405	A	G	0.54844	563085	0.02951	0.001927	6.17e-53	0.000416313	234.517	-0.0314025	0.0584112	0.590846
rs2710804	C	T	0.376402	563085	0.019677	0.001984	3.48e-23	0.000174656	98.3633	0.0580851	0.0608313	0.33965
rs2729707	G	A	0.830755	563085	-0.035655	0.002553	2.52e-44	0.00034627	195.046	-0.00952962	0.071958	0.894642
rs2734031	C	T	0.907968	563085	-0.067521	0.003335	3.84e-91	0.000727438	409.906	0.0656742	0.104009	0.527761
rs2807742	A	G	0.771408	563085	0.032553	0.002294	1.05e-45	0.000357492	201.369	-0.119529	0.0731249	0.102136
rs2808519	T	G	0.737582	563085	0.016109	0.002179	1.44e-13	9.70525e-05	54.6539	-0.0773356	0.0731039	0.290108
rs2824372	C	G	0.202687	563085	-0.015514	0.002443	2.15e-10	7.16136e-05	40.3273	0.0701166	0.0683843	0.305207
rs2839183	A	G	0.404817	563085	-0.013129	0.001958	2.01e-11	7.98416e-05	44.961	-0.0770296	0.0618363	0.212873
rs284317	G	A	0.495955	563085	0.01361	0.002018	1.54e-11	8.07728e-05	45.4854	-0.0187026	0.0599056	0.754889
rs2852800	G	C	0.738635	563085	0.0161	0.002224	4.51e-13	9.3061e-05	52.406	-0.0910323	0.073352	0.214593
rs28530750	A	G	0.043105	563085	0.05608	0.004812	2.18e-31	0.000241149	135.82	-0.162544	0.184351	0.377934
rs28540102	C	T	0.658597	563085	0.01708	0.00205	7.97e-17	0.000123265	69.4171	0.0689942	0.0644863	0.284662
rs28571765	C	T	0.206001	563085	-0.022365	0.002368	3.56e-21	0.000158391	89.2016	0.0169519	0.0691542	0.806354
rs28588142	T	C	0.188391	563085	0.015218	0.002462	6.36e-10	6.78478e-05	38.2065	0.0811705	0.0766169	0.289403
rs2923416	G	A	0.609864	563085	0.011252	0.002051	4.11e-08	5.34479e-05	30.0972	-0.00726447	0.061181	0.905483
rs2955958	A	G	0.315166	563085	0.012279	0.002139	9.44e-09	5.85201e-05	32.9536	0.0432767	0.0662873	0.513842
rs3014874	A	G	0.265115	563085	0.012124	0.002182	2.75e-08	5.48258e-05	30.8731	0.0373599	0.0672633	0.578602
rs303753	A	G	0.345097	563085	-0.022761	0.002045	8.96e-29	0.000219951	123.878	-0.097597	0.0612292	0.110944
rs305082	C	T	0.172255	563085	0.036633	0.002594	2.77e-45	0.00035406	199.436	-0.177736	0.0687626	0.00974406
rs3184504	C	T	0.517462	563085	-0.029388	0.001927	1.63e-52	0.00041288	232.581	-0.111834	0.0592553	0.0591153
rs33951980	T	C	0.12936	563085	-0.027627	0.00287	6.2e-22	0.000164535	92.6621	-0.035749	0.0868113	0.680486
rs34215892	A	G	0.028499	563085	0.038125	0.006009	2.23e-10	7.14842e-05	40.2544	0.45012	0.181167	0.0129712
rs342242	C	T	0.453135	563085	-0.015768	0.001933	3.43e-16	0.000118158	66.5408	0.0613215	0.058469	0.294277
rs34599082	T	C	0.013435	563085	-0.173021	0.008416	6.45e-94	0.000750043	422.654	0.717551	0.364134	0.0487731
rs34765661	C	T	0.065332	563085	0.041722	0.003891	7.96e-27	0.000204148	114.976	-0.0410827	0.0962438	0.669481
rs35020138	C	T	0.675273	563085	-0.017619	0.002063	1.34e-17	0.000129519	72.9395	0.0647864	0.0626674	0.301224
rs35284073	A	G	0.216975	563085	0.014664	0.002358	5.01e-10	6.86773e-05	38.6737	0.0169576	0.0707137	0.810481
rs354703	C	T	0.593464	563085	0.01478	0.001954	3.91e-14	0.000101597	57.2135	0.024383	0.0600186	0.684553
rs35734242	C	T	0.427831	563085	0.023416	0.002022	5.17e-31	0.000238114	134.11	0.0333039	0.0590133	0.572519
rs35759345	T	C	0.449913	563085	0.012607	0.001926	5.92e-11	7.60859e-05	42.8459	0.00101325	0.0597952	0.98648
rs35789178	G	T	0.186171	563085	0.017959	0.002466	3.27e-13	9.4181e-05	53.0367	0.140966	0.0806622	0.0805323
rs35864914	T	C	0.37651	563085	-0.011366	0.001982	9.77e-09	5.83994e-05	32.8857	0.036633	0.060391	0.544118
rs35915186	C	T	0.215051	563085	0.024312	0.002345	3.48e-25	0.000190853	107.487	0.0497628	0.0691754	0.471912
rs35929659	C	T	0.179844	563085	-0.019551	0.002634	1.15e-13	9.7834e-05	55.0941	0.0633003	0.0759782	0.404767
rs3731332	T	C	0.022894	563085	-0.119602	0.006536	8.43e-75	0.00059432	334.851	-0.0591591	0.219636	0.787659
rs3735311	C	T	0.648694	563085	-0.019532	0.002011	2.67e-22	0.000167503	94.3339	0.0428116	0.0636421	0.501142
rs3735485	G	A	0.844938	563085	0.029483	0.002681	3.95e-28	0.000214725	120.934	0.0630746	0.0885996	0.476523
rs3739873	A	G	0.22025	563085	-0.013878	0.002347	3.36e-09	6.20907e-05	34.9644	-0.0472238	0.0649596	0.467243
rs3747869	C	A	0.900896	563085	0.032659	0.003343	1.52e-22	0.000169467	95.4402	-0.046808	0.0751275	0.533254
rs3749440	G	A	0.372369	563085	0.017362	0.001984	2.11e-18	0.000135983	76.5799	-0.0662904	0.0638182	0.298926
rs3754224	C	T	0.270043	563085	-0.016714	0.002194	2.58e-14	0.000103055	58.0345	0.0218563	0.0626426	0.72716
rs3762297	T	C	0.183345	563085	0.023896	0.002522	2.67e-21	0.000159411	89.7757	0.039259	0.071969	0.585411
rs3777755	T	C	0.311419	563085	0.0137	0.002081	4.6e-11	7.69643e-05	43.3407	-0.0452551	0.0646319	0.483803
rs3781454	A	G	0.677892	563085	0.024234	0.002094	5.64e-31	0.000237804	133.935	0.0636613	0.0594691	0.284397
rs3793537	C	G	0.291154	563085	0.012622	0.002117	2.49e-09	6.31267e-05	35.5478	0.0271403	0.0687222	0.692896
rs3843301	G	T	0.364763	563085	-0.018912	0.002076	8.25e-20	0.000147361	82.9886	0.0771053	0.0622484	0.215468
rs3856364	G	C	0.679714	563085	0.014282	0.002069	5.1e-12	8.46148e-05	47.6492	-0.0707384	0.060376	0.241345
rs3861100	G	A	0.347896	563085	0.018074	0.002017	3.22e-19	0.000142581	80.2962	-0.0634127	0.0654432	0.332559
rs386243	T	C	0.250107	563085	-0.026404	0.00229	9.3e-31	0.000236043	132.943	-0.0253182	0.0609817	0.678011
rs3917932	G	C	0.577138	563085	-0.05153	0.001947	2.37e-154	0.00124244	700.466	-0.00689919	0.0591799	0.907193
rs4074882	C	T	0.741751	563085	0.02794	0.002198	5.1e-37	0.000286879	161.583	0.0713473	0.0828388	0.389085
rs409801	C	T	0.502787	563085	0.021089	0.001929	8.05e-28	0.000212218	119.521	-0.0823539	0.0590983	0.163467
rs41272536	G	A	0.046043	563085	-0.03588	0.004892	2.23e-13	9.55249e-05	53.7936	-0.0571427	0.153617	0.709908
rs41313381	A	C	0.030511	563085	0.058668	0.005486	1.08e-26	0.000203062	114.364	0.505058	0.223519	0.0238479
rs41433144	A	T	0.042937	563085	-0.03459	0.004882	1.39e-12	8.91442e-05	50.2	-0.0302429	0.151316	0.841585
rs4145952	A	C	0.399341	563085	-0.013326	0.001959	1.03e-11	8.21715e-05	46.2732	0.00900695	0.0612239	0.883041
rs4276676	C	T	0.470378	563085	-0.018005	0.00193	1.07e-20	0.000154536	87.0302	-0.0209531	0.0603796	0.728575
rs4347951	C	T	0.310834	563085	0.011766	0.002091	1.83e-08	5.62278e-05	31.6627	-0.0429468	0.067115	0.522239
rs4413892	A	G	0.277885	563085	0.033654	0.002228	1.5e-51	0.000405036	228.161	0.0349689	0.0669186	0.601282
rs4468717	T	C	0.077663	563085	-0.024976	0.003608	4.44e-12	8.50946e-05	47.9194	0.0486912	0.0856434	0.569672
rs4535497	A	C	0.569887	563085	-0.014386	0.002038	1.68e-12	8.84829e-05	49.8276	0.140312	0.0601352	0.0196341
rs45577137	G	A	0.04513	563085	0.036447	0.005206	2.54e-12	8.70369e-05	49.0133	0.270636	0.114114	0.0177105
rs4626924	T	C	0.551299	563085	0.019408	0.001963	4.74e-23	0.000173569	97.7506	0.0364521	0.0612168	0.551536
rs4632345	A	G	0.677982	563085	-0.012199	0.00206	3.18e-09	6.22749e-05	35.0681	-0.012729	0.0606217	0.833688
rs464609	A	G	0.544404	563085	0.010683	0.001927	2.96e-08	5.4579e-05	30.7342	-0.0877556	0.0583691	0.132721
rs4727392	G	A	0.736446	563085	-0.017628	0.002176	5.45e-16	0.000116537	65.6276	0.011732	0.070133	0.867148
rs4729046	C	T	0.92416	563085	-0.042772	0.003637	6.26e-32	0.000245557	138.303	-0.0146638	0.103074	0.886871
rs47341	T	C	0.395885	563085	0.013023	0.002052	2.2e-10	7.15257e-05	40.2778	-0.150883	0.0603365	0.0123951
rs4734879	G	A	0.276452	563085	-0.02134	0.002144	2.44e-23	0.000175909	99.069	-0.095241	0.0708236	0.178702
rs4760	G	A	0.153372	563085	-0.075213	0.002693	1.18e-171	0.00138337	780.03	0.0389664	0.0791969	0.622706
rs4761234	C	T	0.483663	563085	0.021599	0.001928	3.95e-29	0.000222835	125.502	0.0516922	0.0593396	0.383687
rs4794820	G	A	0.551375	563085	0.076088	0.001942	1e-300	0.0027188	1535.08	0.0702357	0.0584628	0.229606
rs4805881	C	A	0.665289	563085	-0.014435	0.002068	2.95e-12	8.65209e-05	48.7227	-0.0397253	0.0613348	0.517192
rs4808683	G	C	0.458189	563085	-0.01228	0.001958	3.57e-10	6.98501e-05	39.3342	0.0135053	0.0600041	0.821923
rs4812447	G	A	0.440364	563085	0.017142	0.001949	1.43e-18	0.000137362	77.3567	-0.000173589	0.0588749	0.997647
rs4843073	T	C	0.644889	563085	0.013665	0.002007	9.85e-12	8.23218e-05	46.3578	-0.0710317	0.0584753	0.224469
rs4844622	T	C	0.240327	563085	-0.023379	0.002236	1.38e-25	0.000194111	109.322	0.0859251	0.0699704	0.219439
rs486650	T	C	0.469271	563085	-0.013892	0.001923	5.04e-13	9.26738e-05	52.1879	0.0521939	0.0590285	0.37658
rs4903580	T	C	0.456084	563085	0.016519	0.001929	1.09e-17	0.000130218	73.3333	-0.101033	0.0584073	0.0836662
rs4909932	G	A	0.597552	563085	0.013425	0.001963	7.97e-12	8.30573e-05	46.7721	0.0291764	0.0588346	0.619962
rs4924450	A	G	0.70545	563085	0.013811	0.002198	3.31e-10	7.01117e-05	39.4815	-0.0350444	0.0714312	0.623706
rs4925756	T	C	0.691891	563085	-0.013002	0.002091	5.03e-10	6.86607e-05	38.6644	-0.0545011	0.0653354	0.404183
rs4984803	A	G	0.595619	563085	-0.017523	0.00205	1.25e-17	0.000129741	73.0647	0.0349065	0.0618024	0.572204
rs520910	C	T	0.066787	563085	-0.022414	0.003861	6.43e-09	5.98466e-05	33.7006	0.0169617	0.131125	0.897076
rs55729107	G	A	0.225567	563085	-0.017505	0.002341	7.57e-14	9.92897e-05	55.9139	-0.0163032	0.0711886	0.818858
rs55767800	C	T	0.633688	563085	-0.011452	0.002082	3.79e-08	5.37284e-05	30.2552	0.0330331	0.0593857	0.578043
rs55851397	A	C	0.364781	563085	0.012404	0.002038	1.16e-09	6.57828e-05	37.0436	-7.85e-05	0.060174	0.998959
rs55873273	C	T	0.020243	563085	0.058951	0.006827	5.87e-18	0.000132401	74.5626	0.128206	0.207084	0.53585
rs55964818	C	T	0.567723	563085	-0.036463	0.001948	3.52e-78	0.000621846	350.369	0.0619154	0.0592221	0.295803
rs56174170	C	T	0.139347	563085	0.016826	0.002805	1.99e-09	6.3899e-05	35.9828	0.020382	0.0962317	0.832262
rs56188865	C	T	0.373715	563085	-0.027427	0.001984	1.82e-43	0.000339275	191.105	-0.0277644	0.0609529	0.648745
rs56217149	A	G	0.150714	563085	0.017409	0.002789	4.32e-10	6.91905e-05	38.9627	0.0281946	0.0777117	0.716746
rs56378716	G	A	0.012681	563085	0.129237	0.008674	3.33e-50	0.000394085	221.99	0.232199	0.165955	0.161761
rs56388170	T	G	0.293956	563085	0.070039	0.002132	1.09e-236	0.00191293	1079.2	-0.10205	0.0649976	0.116401
rs56408111	C	T	0.083714	563085	0.031091	0.003521	1.05e-18	0.000138453	77.9715	0.0680033	0.125875	0.589028
rs571497	A	G	0.154629	563085	-0.037928	0.002701	8.6e-45	0.000350062	197.183	-0.0587865	0.0887519	0.507735
rs5747308	C	A	0.504471	563085	0.022058	0.001925	2.13e-30	0.000233129	131.301	-0.0433185	0.0581929	0.456638
rs5753576	T	C	0.480292	563085	-0.017848	0.00193	2.29e-20	0.000151853	85.5191	0.0323657	0.0586379	0.580977
rs58005484	T	C	0.143931	563085	0.032744	0.002734	4.71e-33	0.000254672	143.438	0.103477	0.0795514	0.193342
rs58605236	A	T	0.373119	563085	-0.013899	0.001984	2.46e-12	8.71509e-05	49.0775	0.0270132	0.0598112	0.651528
rs58984522	C	T	0.346098	563085	-0.011027	0.002017	4.58e-08	5.30769e-05	29.8883	-0.0106721	0.0586023	0.855496
rs60124939	T	C	0.176181	563085	-0.017814	0.002517	1.47e-12	8.89496e-05	50.0904	-0.111834	0.080052	0.16241
rs609264	G	T	0.528467	563085	0.012618	0.001939	7.64e-11	7.52002e-05	42.3471	0.113782	0.0582356	0.0507224
rs610578	G	A	0.662713	563085	-0.014625	0.002031	5.98e-13	9.20784e-05	51.8526	-0.0297967	0.0608199	0.624193
rs61739285	T	C	0.03348	563085	-0.040128	0.005402	1.1e-13	9.79872e-05	55.1803	-0.168729	0.131409	0.199143
rs61754230	T	C	0.019363	563085	0.039977	0.007114	1.92e-08	5.60782e-05	31.5785	0.26107	0.398597	0.512486
rs619450	C	T	0.503233	563085	0.014214	0.002002	1.25e-12	8.95141e-05	50.4084	0.0532203	0.0584838	0.362822
rs62189859	C	T	0.244372	563085	0.014074	0.002232	2.87e-10	7.06061e-05	39.7599	0.0476013	0.0664922	0.474057
rs62360185	G	A	0.190708	563085	-0.015947	0.002452	7.84e-11	7.51122e-05	42.2976	0.0915304	0.0756838	0.226518
rs62375385	C	T	0.193932	563085	0.014183	0.00243	5.33e-09	6.04955e-05	34.0661	0.00326187	0.0779065	0.966603
rs62429983	A	G	0.144922	563085	0.016402	0.002723	1.71e-09	6.44312e-05	36.2825	-0.0435799	0.0700955	0.534125
rs626416	C	G	0.761969	563085	-0.019685	0.002278	5.56e-18	0.000132596	74.6727	-0.172765	0.0741575	0.0198217
rs632887	G	A	0.410714	563085	0.014283	0.002004	1.02e-12	9.02049e-05	50.7974	0.014763	0.0601237	0.806035
rs636317	T	C	0.591234	563085	0.014297	0.00195	2.27e-13	9.54564e-05	53.755	0.124821	0.0640816	0.0514328
rs6414435	G	A	0.591762	563085	0.01709	0.002039	5.22e-17	0.000124745	70.2503	0.152884	0.059755	0.0105121
rs6432335	G	T	0.451562	563085	0.012236	0.001931	2.35e-10	7.13033e-05	40.1525	0.0598585	0.0585942	0.306981
rs6454596	C	G	0.489705	563085	-0.025302	0.001921	1.28e-39	0.000307998	173.482	0.0630768	0.0582423	0.278805
rs6463566	G	C	0.229674	563085	-0.016997	0.002314	2.05e-13	9.58081e-05	53.9531	-0.0435004	0.0658113	0.508621
rs6468341	C	T	0.742846	563085	0.018973	0.002201	6.69e-18	0.000131947	74.3071	0.0172519	0.0643906	0.788757
rs6476883	A	G	0.438614	563085	-0.014009	0.001937	4.75e-13	9.2884e-05	52.3062	-0.0242877	0.0613023	0.69196
rs6500550	T	C	0.304296	563085	-0.022363	0.00212	5.16e-26	0.000197573	111.272	-0.0398031	0.0643599	0.536282
rs6503727	C	T	0.660546	563085	0.018796	0.002032	2.24e-20	0.00015193	85.5622	0.0375563	0.0601211	0.532183
rs6511703	C	T	0.243985	563085	-0.023286	0.002278	1.58e-24	0.000185536	104.491	0.0766707	0.0715631	0.284002
rs6672898	A	G	0.435247	563085	-0.019192	0.00193	2.68e-23	0.00017558	98.8836	0.0912399	0.0590648	0.122409
rs6678033	A	G	0.367919	563085	-0.042708	0.001986	1.41e-102	0.000820596	462.443	-0.0945179	0.0586314	0.106947
rs6679677	A	C	0.100303	563085	-0.037885	0.003175	8.03e-33	0.000252792	142.379	0.0264762	0.0820397	0.746904
rs67175901	T	C	0.107472	563085	0.043563	0.003151	1.8e-43	0.000339326	191.134	-0.0460034	0.0843403	0.585444
rs6723009	C	T	0.717442	563085	0.012066	0.002153	2.09e-08	5.57751e-05	31.4078	-0.0266796	0.0635059	0.674404
rs6731993	T	A	0.408305	563085	0.022846	0.001961	2.29e-31	0.000240983	135.726	0.103033	0.0617654	0.0952906
rs6734238	G	A	0.40298	563085	0.03936	0.00195	1.34e-90	0.000723024	407.417	0.123555	0.063757	0.0526332
rs6740847	G	A	0.562056	563085	0.021748	0.00194	3.63e-29	0.000223133	125.671	-0.162355	0.0578861	0.00503582
rs6764912	A	G	0.065313	563085	-0.037245	0.004039	2.93e-20	0.00015099	85.0328	-0.156331	0.105161	0.137126
rs6779340	G	C	0.336877	563085	-0.015247	0.002042	8.22e-14	9.90012e-05	55.7514	-0.0167472	0.0639635	0.793456
rs68016381	T	C	0.051299	563085	-0.033783	0.00442	2.12e-14	0.000103737	58.4185	-0.233941	0.146973	0.111445
rs68137036	G	A	0.285148	563085	-0.013048	0.002135	9.87e-10	6.63269e-05	37.35	0.157815	0.0634435	0.0128647
rs6817881	T	C	0.499266	563085	0.014302	0.001931	1.3e-13	9.74121e-05	54.8564	-0.00935866	0.0584022	0.872688
rs6831590	T	G	0.367295	563085	-0.020382	0.001987	1.09e-24	0.000186828	105.22	-0.103924	0.0596529	0.0814817
rs6855981	A	G	0.372933	563085	-0.016368	0.001987	1.76e-16	0.000120495	67.8569	-0.0696878	0.0585923	0.234295
rs6859727	C	T	0.878025	563085	-0.04036	0.002931	3.86e-43	0.000336628	189.613	0.0855236	0.0880014	0.331128
rs6878780	C	T	0.426457	563085	0.013346	0.001938	5.72e-12	8.4214e-05	47.4235	-0.0155961	0.0584934	0.789754
rs6891328	C	G	0.583149	563085	0.012329	0.001947	2.42e-10	7.12064e-05	40.098	0.0735309	0.0609187	0.22742
rs6915310	T	C	0.173979	563085	-0.032312	0.00256	1.6e-36	0.000282847	159.311	-0.0910381	0.0849335	0.283776
rs6924387	G	A	0.412169	563085	0.017269	0.001967	1.64e-18	0.000136865	77.0769	0.0209862	0.0589984	0.72206
rs692594	C	G	0.489752	563085	0.012472	0.001918	7.89e-11	7.50876e-05	42.2837	-0.0518518	0.0583217	0.373968
rs6927569	C	T	0.523171	563085	0.025882	0.001921	2.25e-41	0.000322275	181.526	0.00128121	0.060229	0.983028
rs6936191	C	T	0.608046	563085	0.018088	0.001988	9.15e-20	0.000146998	82.7841	0.0524401	0.0598857	0.381211
rs694180	G	A	0.656276	563085	0.018797	0.002017	1.17e-20	0.000154214	86.8488	-0.0404562	0.0621705	0.51522
rs6985508	A	G	0.357978	563085	-0.027376	0.002089	3.09e-39	0.000304899	171.736	-0.0214258	0.0602734	0.722232
rs6998846	A	G	0.782787	563085	0.01538	0.002334	4.41e-11	7.71087e-05	43.422	0.116031	0.065961	0.0785634
rs7005996	T	C	0.905961	563085	0.022897	0.00345	3.21e-11	7.82188e-05	44.0471	-0.134684	0.0982882	0.170596
rs706809	C	T	0.777232	563085	0.02055	0.002355	2.64e-18	0.00013521	76.1448	0.0495623	0.0729455	0.496858
rs7115703	A	T	0.513619	563085	0.044398	0.00202	4.55e-107	0.000857191	483.084	-0.137037	0.0588318	0.0198427
rs7183988	G	T	0.526501	563085	-0.017034	0.001973	5.95e-18	0.000132357	74.538	-0.177258	0.0575289	0.00206177
rs7214290	A	G	0.172996	563085	0.018062	0.00254	1.15e-12	8.97948e-05	50.5665	-0.0415261	0.0768803	0.5891
rs7225843	C	T	0.203156	563085	-0.022083	0.002391	2.56e-20	0.000151467	85.3013	-0.0612377	0.0681143	0.368629
rs723585	G	A	0.483522	563085	-0.022283	0.001915	2.7e-31	0.000240398	135.397	-0.0151972	0.0585585	0.795233
rs7235882	T	C	0.093478	563085	0.02332	0.003325	2.32e-12	8.73498e-05	49.1895	0.103762	0.114909	0.366526
rs7237878	A	G	0.68994	563085	-0.011836	0.00209	1.49e-08	5.69533e-05	32.0712	-0.00689458	0.0658493	0.916612
rs72664840	T	C	0.178952	563085	0.020857	0.002507	8.83e-17	0.000122904	69.2139	-0.00887095	0.0871265	0.918902
rs72726027	C	T	0.11173	563085	-0.043218	0.003051	1.5e-45	0.000356218	200.652	-0.105429	0.110587	0.340412
rs72731564	T	C	0.187005	563085	0.020208	0.00247	2.81e-16	0.000118858	66.9347	-0.0236285	0.0769532	0.758805
rs72789923	C	A	0.307359	563085	0.020456	0.002076	6.62e-23	0.0001724	97.0924	0.103064	0.0662662	0.119874
rs72790862	C	T	0.307083	563085	-0.021031	0.002085	6.32e-24	0.000180657	101.743	-0.044399	0.0638526	0.486845
rs72803323	T	C	0.039743	563085	0.034499	0.004957	3.41e-12	8.6013e-05	48.4366	-0.242304	0.12828	0.0589101
rs72825306	G	A	0.167458	563085	0.015083	0.002571	4.45e-09	6.11182e-05	34.4167	-0.0475842	0.0830096	0.566483
rs72832055	A	G	0.313384	563085	-0.012349	0.002082	3.01e-09	6.24742e-05	35.1804	0.1017	0.059838	0.0892072
rs72836628	T	C	0.248064	563085	-0.015453	0.002227	3.95e-12	8.55016e-05	48.1486	-0.0345403	0.0642949	0.591118
rs7283930	T	C	0.739014	563085	-0.012725	0.0022	7.29e-09	5.94115e-05	33.4556	-0.0249712	0.0743077	0.736833
rs72901753	C	G	0.326884	563085	-0.014526	0.002142	1.19e-11	8.16665e-05	45.9887	-0.0938587	0.0647902	0.147434
rs72973711	T	A	0.06693	563085	-0.036483	0.003879	5.19e-21	0.000157072	88.4586	-0.105442	0.123961	0.394987
rs72978754	C	T	0.065785	563085	-0.025601	0.003899	5.17e-11	7.65597e-05	43.1128	0.0399266	0.0980962	0.683997
rs73000965	A	T	0.315728	563085	0.029201	0.002076	6.15e-45	0.000351248	197.851	-0.101477	0.0605032	0.0935018
rs73049276	A	G	0.058516	563085	-0.03953	0.004095	4.76e-22	0.000165463	93.1846	0.392556	0.181392	0.0304537
rs7322886	C	T	0.623891	563085	0.013244	0.001987	2.64e-11	7.88923e-05	44.4264	-0.0835008	0.0584456	0.153093
rs738408	T	C	0.216873	563085	-0.01613	0.002355	7.42e-12	8.33061e-05	46.9122	0.038135	0.0694398	0.582881
rs74076327	C	T	0.044994	563085	-0.038703	0.004641	7.47e-17	0.000123492	69.5448	-0.168666	0.213944	0.430482
rs7409459	T	C	0.29703	563085	0.013123	0.002231	4.05e-09	6.14422e-05	34.5992	0.0337924	0.0652263	0.604404
rs7488780	C	G	0.204545	563085	-0.013665	0.002391	1.1e-08	5.80044e-05	32.6632	-0.0936414	0.0671344	0.163066
rs7496362	G	C	0.366398	563085	0.017502	0.002017	4.05e-18	0.0001337	75.2943	-0.0686305	0.0590077	0.244799
rs749780	A	C	0.731874	563085	0.018874	0.002179	4.64e-18	0.000133224	75.026	0.144474	0.0617152	0.0192331
rs7502100	C	T	0.365944	563085	0.018716	0.002036	3.84e-20	0.000150048	84.5024	-0.0109615	0.0592249	0.853164
rs75475627	G	C	0.076758	563085	0.033029	0.00369	3.52e-19	0.000142266	80.1192	-0.075291	0.103485	0.466887
rs7555995	G	C	0.284874	563085	-0.014902	0.002132	2.76e-12	8.67567e-05	48.8555	0.00432989	0.0671986	0.948624
rs7575465	A	G	0.553396	563085	-0.012733	0.001942	5.5e-11	7.63407e-05	42.9894	0.0339778	0.0597154	0.569359
rs75974417	T	C	0.211414	563085	-0.016574	0.002361	2.22e-12	8.75086e-05	49.2789	-0.0156595	0.0736196	0.831554
rs7626444	C	G	0.4215	563085	-0.020801	0.001946	1.14e-26	0.000202871	114.257	-0.000911933	0.0586505	0.987595
rs763362	G	A	0.398747	563085	0.015565	0.001962	2.14e-15	0.000111758	62.9359	0.00801007	0.0626788	0.898311
rs7639292	T	C	0.169103	563085	-0.022268	0.00257	4.53e-18	0.00013331	75.0749	0.0656964	0.0898803	0.46482
rs76428106	C	T	0.013438	563085	0.104475	0.008878	5.72e-32	0.000245875	138.482	0.603857	0.216938	0.00537675
rs7658676	T	C	0.353026	563085	0.011122	0.002017	3.51e-08	5.39954e-05	30.4055	-0.0474245	0.0625732	0.448509
rs76603681	A	G	0.03196	563085	0.040772	0.005573	2.55e-13	9.50453e-05	53.5235	-0.0676383	0.177965	0.703897
rs7679673	A	C	0.379766	563085	-0.023824	0.001977	1.93e-33	0.000257828	145.216	0.000772556	0.05842	0.989449
rs7684253	T	C	0.550374	563085	0.014152	0.001942	3.16e-13	9.43023e-05	53.105	0.0593998	0.0585825	0.310605
rs76873475	A	C	0.155842	563085	-0.015119	0.002649	1.15e-08	5.78473e-05	32.5747	0.00716855	0.0645239	0.911538
rs7687658	G	A	0.434196	563085	0.011065	0.001937	1.11e-08	5.79488e-05	32.6319	-0.0492844	0.0616315	0.423905
rs7705526	A	C	0.327035	563085	0.033578	0.002174	8.12e-54	0.00042348	238.555	0.165824	0.0601273	0.00581782
rs7738554	A	T	0.250954	563085	0.014527	0.002216	5.55e-11	7.63142e-05	42.9745	-0.00780265	0.0658271	0.905646
rs77552263	A	G	0.077954	563085	0.048554	0.00358	6.68e-42	0.000326564	183.943	0.106745	0.161594	0.508887
rs7776857	T	G	0.657131	563085	-0.014833	0.002034	3.04e-13	9.44368e-05	53.1808	-0.0267643	0.0594233	0.652421
rs7777484	G	A	0.420278	563085	0.011681	0.001945	1.91e-09	6.405e-05	36.0678	0.032863	0.0585496	0.574603
rs778732	T	C	0.107318	563085	0.026848	0.003111	6.13e-18	0.000132249	74.477	-0.219227	0.119483	0.066535
rs780142	G	T	0.274175	563085	0.012729	0.002159	3.73e-09	6.1728e-05	34.7602	-0.0734983	0.0673965	0.275477
rs7803075	G	A	0.73519	563085	-0.019268	0.002201	2.06e-18	0.000136082	76.6358	0.0460179	0.0611176	0.451486
rs7815046	C	A	0.303314	563085	-0.013143	0.002108	4.52e-10	6.9031e-05	38.8728	0.00588818	0.0627627	0.925255
rs7816785	T	C	0.605849	563085	-0.021221	0.001967	3.9e-27	0.000206661	116.392	-0.0199543	0.0588765	0.734673
rs78285907	T	A	0.089011	563085	0.021937	0.003483	3.01e-10	7.04438e-05	39.6685	0.0293939	0.103649	0.776723
rs7846314	T	A	0.187341	563085	0.063921	0.002458	4.31e-149	0.00119958	676.273	0.0954191	0.0737456	0.195702
rs7852409	G	C	0.76511	563085	0.017853	0.002386	7.3e-14	9.94179e-05	55.9861	-0.091286	0.0667472	0.171425
rs7866863	A	G	0.341388	563085	0.013079	0.002021	9.7e-11	7.43721e-05	41.8808	0.0246598	0.0605103	0.683619
rs78738581	A	G	0.231943	563085	0.021293	0.002282	1.05e-20	0.000154597	87.0645	-0.0661647	0.0641682	0.302488
rs78813154	T	G	0.144465	563085	0.01872	0.002729	6.9e-12	8.35592e-05	47.0547	-0.0122768	0.0710284	0.862774
rs789858	T	C	0.403723	563085	0.013974	0.001961	1.03e-12	9.01723e-05	50.7791	-0.00450478	0.0600761	0.940227
rs79047930	T	C	0.014695	563085	0.053423	0.008352	1.59e-10	7.26558e-05	40.9142	0.172653	0.32282	0.59277
rs7917772	A	G	0.631343	563085	0.016148	0.001992	5.21e-16	0.00011669	65.7139	0.131487	0.0593079	0.0266213
rs7934719	T	C	0.413488	563085	0.018084	0.001959	2.68e-20	0.000151314	85.2155	-0.0215039	0.0595066	0.717822
rs7947419	T	C	0.059601	563085	0.02247	0.004063	3.2e-08	5.43144e-05	30.5852	0.0183136	0.0947034	0.846663
rs796007	A	G	0.252821	563085	-0.02067	0.002211	8.87e-21	0.000155189	87.3981	0.085157	0.0667756	0.202213
rs796056	C	A	0.62431	563085	0.022344	0.001977	1.28e-29	0.000226796	127.734	-0.0186836	0.0629716	0.766696
rs7969023	C	T	0.405651	563085	-0.011389	0.001959	6.11e-09	6.00209e-05	33.7988	-0.0336231	0.0610952	0.582087
rs7987258	A	G	0.661585	563085	-0.01133	0.002036	2.62e-08	5.49929e-05	30.9673	0.00945328	0.0640556	0.882675
rs8030089	T	C	0.195361	563085	-0.01887	0.002426	7.35e-15	0.000107434	60.5007	0.024889	0.0710773	0.726213
rs8079215	T	C	0.721802	563085	0.012121	0.002178	2.62e-08	5.50001e-05	30.9713	-0.0431229	0.0678556	0.525096
rs8112528	A	G	0.190498	563085	-0.013833	0.002475	2.28e-08	5.54733e-05	31.2378	0.00932672	0.0667101	0.88881
rs820384	C	G	0.663193	563085	0.01193	0.002136	2.33e-08	5.53963e-05	31.1944	0.0419595	0.0668265	0.530078
rs8705	A	G	0.31676	563085	-0.018333	0.002092	1.89e-18	0.000136367	76.7966	0.0341803	0.0586857	0.560277
rs915125	T	C	0.281985	563085	-0.017639	0.002142	1.8e-16	0.000120416	67.8121	-0.0155028	0.0635947	0.807405
rs9265980	A	G	0.176601	563085	0.057457	0.002514	1.31e-115	0.000926784	522.341	0.138049	0.101135	0.172257
rs9267575	C	T	0.397728	563085	-0.026408	0.001965	3.56e-41	0.000320651	180.611	-0.0420189	0.0584259	0.472028
rs9277764	A	G	0.121794	563085	0.023875	0.002928	3.52e-16	0.000118065	66.488	-0.0836863	0.083513	0.316308
rs930232	A	G	0.460333	563085	0.021247	0.002045	2.76e-25	0.000191669	107.946	0.010894	0.0601066	0.856175
rs9390461	G	A	0.538879	563085	0.017735	0.001926	3.32e-20	0.00015056	84.7907	-0.0357098	0.0585527	0.541945
rs9402685	C	T	0.256024	563085	-0.033846	0.002214	9.3e-53	0.000414864	233.7	0.112024	0.0615258	0.068642
rs9411293	G	C	0.337095	563085	-0.01398	0.002118	4.1e-11	7.73668e-05	43.5673	-0.00388406	0.062385	0.950356
rs9419387	A	G	0.405212	563085	-0.012402	0.001962	2.6e-10	7.09546e-05	39.9562	-0.15297	0.0626998	0.0146984
rs9508005	G	T	0.09447	563085	-0.019939	0.00356	2.13e-08	5.57068e-05	31.3693	-0.161253	0.120912	0.182321
rs9543219	T	C	0.574059	563085	0.012822	0.00195	4.85e-11	7.67777e-05	43.2355	0.00510991	0.0606713	0.932879
rs9656395	G	A	0.095253	563085	-0.022836	0.003291	3.95e-12	8.55014e-05	48.1485	0.00285346	0.11143	0.97957
rs9804265	C	A	0.366957	563085	-0.04002	0.001997	2.46e-89	0.000712713	401.603	0.0497949	0.0598567	0.405465
rs981132	G	T	0.678258	563085	0.021149	0.002054	7.31e-25	0.000188245	106.017	-0.0651235	0.0652546	0.318284
rs9819371	T	C	0.064869	563085	-0.043123	0.003916	3.34e-28	0.00021531	121.264	-0.179906	0.131809	0.172284
rs9842724	C	T	0.800478	563085	-0.014286	0.00242	3.56e-09	6.18856e-05	34.8489	-0.0110447	0.0661148	0.867328
rs9905106	C	T	0.733598	563085	0.022774	0.002227	1.51e-24	0.000185688	104.577	-0.00967875	0.0615997	0.875148
rs9965539	A	G	0.133702	563085	0.031107	0.002856	1.26e-27	0.000210637	118.631	-0.0211629	0.0822953	0.797057
rs9977672	A	G	0.2588	563085	-0.022323	0.002215	6.9e-24	0.000180346	101.568	-0.0575347	0.0687441	0.402626
rs9988894	G	C	0.323507	563085	0.014978	0.002075	5.26e-13	9.25246e-05	52.1039	0.0668729	0.0659196	0.310362
Basophil cell count on IgAN （finngen_R9_N14_IGA_NEPHROPATHY）
rs10006833	C	T	0.209061	563085	-0.015606	0.002521	6e-10	6.80509e-05	38.3209	0.00616842	0.0715033	0.931254
rs10734121	A	G	0.845295	563085	-0.025432	0.002837	3.12e-19	0.000142694	80.3602	0.0423877	0.0781714	0.587653
rs10746147	G	A	0.926163	563085	-0.022399	0.003927	1.17e-08	5.77745e-05	32.5337	0.0312634	0.0902461	0.729024
rs10806232	T	A	0.597775	563085	-0.014739	0.002097	2.09e-12	8.77258e-05	49.4012	0.154975	0.0592945	0.00895798
rs10835333	G	A	0.349229	563085	0.014555	0.002161	1.64e-11	8.05575e-05	45.3642	0.103994	0.0598157	0.0821107
rs1086893	C	T	0.343174	563085	0.029865	0.002162	2.11e-43	0.00033876	190.815	-0.120438	0.0708328	0.0890718
rs10883359	G	A	0.284616	563085	-0.01313	0.002268	7.07e-09	5.95173e-05	33.5152	0.0198947	0.0597351	0.739098
rs10906375	G	A	0.300993	563085	-0.012492	0.002234	2.25e-08	5.55264e-05	31.2677	-0.0589633	0.0584587	0.313152
rs10927074	C	T	0.892265	563085	0.079216	0.0033	2.47e-127	0.0010223	576.231	-0.150375	0.103946	0.147991
rs11064881	A	G	0.073509	563085	-0.032268	0.003923	1.95e-16	0.000120138	67.6559	-0.0766583	0.104426	0.462892
rs11097787	T	C	0.402632	563085	-0.014501	0.002087	3.7e-12	8.57314e-05	48.278	-0.0330505	0.0591361	0.576237
rs11121246	G	T	0.502219	563085	0.012743	0.002043	4.45e-10	6.9088e-05	38.905	-0.0921064	0.058273	0.113969
rs11158159	C	G	0.769788	563085	0.028179	0.002564	4.26e-28	0.000214461	120.785	-0.0521535	0.0717679	0.467411
rs11187969	A	G	0.130137	563085	-0.016771	0.003058	4.15e-08	5.34129e-05	30.0775	-0.0361356	0.107641	0.737093
rs112352373	G	C	0.203153	563085	-0.013924	0.002547	4.58e-08	5.30729e-05	29.8861	0.122821	0.0655721	0.0610576
rs11633707	A	G	0.636389	563085	0.012395	0.002136	6.52e-09	5.97985e-05	33.6736	-0.0850634	0.0588921	0.148628
rs11710737	G	A	0.438906	563085	0.01157	0.002065	2.11e-08	5.57479e-05	31.3924	-0.0279888	0.0590262	0.635375
rs11756802	A	T	0.048151	563085	-0.029351	0.004935	2.72e-09	6.2816e-05	35.3728	-0.0636676	0.12097	0.598675
rs11772895	C	G	0.277783	563085	0.034127	0.0023	8.34e-50	0.000390838	220.16	-0.0026607	0.0618886	0.965708
rs118013485	A	G	0.066978	563085	0.023734	0.004201	1.61e-08	5.66811e-05	31.9179	-0.218077	0.098423	0.026711
rs1186222	T	C	0.461919	563085	-0.022015	0.002077	3e-26	0.000199482	112.347	-0.054873	0.0614152	0.371603
rs12075	A	G	0.579533	563085	0.027771	0.002071	5.32e-41	0.000319235	179.813	-0.016212	0.0586446	0.782208
rs12123922	A	G	0.440557	563085	-0.027772	0.002057	1.54e-41	0.000323617	182.282	-0.135344	0.0591901	0.0222193
rs12143614	A	T	0.116955	563085	-0.023163	0.0032	4.54e-13	9.30412e-05	52.3948	-0.0191843	0.0970417	0.843287
rs12376511	C	T	0.162947	563085	-0.020682	0.002779	9.9e-14	9.83538e-05	55.3868	0.0183169	0.0747003	0.806297
rs12443468	G	A	0.225894	563085	0.014544	0.002451	2.96e-09	6.25288e-05	35.2111	0.133385	0.0757982	0.0784531
rs12447180	C	T	0.323627	563085	0.023452	0.002204	1.93e-26	0.000201037	113.223	0.0212721	0.0639017	0.739219
rs12453682	T	C	0.695293	563085	-0.01827	0.00224	3.46e-16	0.000118129	66.5242	-0.122645	0.064503	0.0572506
rs12459419	T	C	0.322962	563085	-0.016693	0.002188	2.36e-14	0.000103361	58.2067	0.0278738	0.0608064	0.646663
rs12497690	C	A	0.371338	563085	0.014579	0.002121	6.26e-12	8.39003e-05	47.2468	0.0232102	0.0606959	0.702165
rs12921873	T	C	0.210936	563085	0.015838	0.002547	5.03e-10	6.86656e-05	38.6671	0.0372771	0.0794257	0.638831
rs12941811	C	T	0.578198	563085	-0.046353	0.002071	5.9e-111	0.000888864	500.95	-0.0628597	0.0586687	0.283974
rs1295927	G	A	0.447843	563085	-0.024975	0.002055	5.51e-34	0.00026224	147.702	0.0326921	0.0584515	0.575954
rs13089722	A	G	0.107756	563085	-0.087989	0.0033	1.25e-156	0.00126098	710.931	0.0301071	0.100178	0.763767
rs13188960	T	G	0.27945	563085	-0.019117	0.002278	4.78e-17	0.000125056	70.4256	-0.118713	0.0619536	0.0553439
rs13267723	A	G	0.231732	563085	-0.014047	0.002437	8.21e-09	5.90006e-05	33.2242	0.0395626	0.0732723	0.589238
rs13386606	A	G	0.358085	563085	-0.011941	0.002131	2.1e-08	5.57592e-05	31.3988	0.00494106	0.0589452	0.933196
rs13419763	T	C	0.562498	563085	0.016215	0.002066	4.21e-15	0.000109383	61.5987	0.106035	0.0619262	0.086846
rs138595256	G	C	0.025574	563085	0.064177	0.006916	1.7e-20	0.0001529	86.1088	0.0118333	0.122739	0.923195
rs142405270	G	A	0.018962	563085	0.050739	0.008204	6.22e-10	6.79249e-05	38.25	0.40152	0.438288	0.359609
rs1427499	G	A	0.710264	563085	0.021037	0.002263	1.46e-20	0.000153447	86.4166	-0.117726	0.0632181	0.0625706
rs146970669	A	G	0.094107	563085	0.022392	0.003534	2.36e-10	7.12931e-05	40.1468	-0.0496214	0.0901949	0.58221
rs149007767	T	C	0.162151	563085	0.026584	0.002887	3.32e-20	0.000150559	84.7902	-0.0700946	0.0724809	0.333505
rs1537061	C	T	0.098713	563085	-0.025079	0.003425	2.44e-13	9.52103e-05	53.6164	-0.0834183	0.0905483	0.356916
rs1539174	G	C	0.237332	563085	0.046398	0.00241	1.35e-82	0.000657816	370.649	-0.00201243	0.0724346	0.977835
rs1598207	G	A	0.302655	563085	0.020189	0.002229	1.34e-19	0.000145671	82.0367	0.0390637	0.0617046	0.526685
rs1633768	T	C	0.275307	563085	-0.016647	0.002317	6.73e-13	9.16655e-05	51.62	0.0170106	0.0707385	0.809965
rs1669340	T	G	0.839194	563085	-0.033996	0.002785	2.86e-34	0.000264555	149.006	0.0322978	0.0745935	0.665025
rs16923637	T	G	0.286039	563085	0.014168	0.002274	4.65e-10	6.89338e-05	38.8181	-0.0154212	0.0612215	0.801125
rs16989483	C	T	0.274125	563085	-0.021088	0.002287	2.95e-20	0.000150973	85.0231	0.0335516	0.0673076	0.618144
rs17613339	T	C	0.128384	563085	-0.016822	0.003077	4.58e-08	5.30766e-05	29.8881	0.0461855	0.0818443	0.572544
rs17625587	A	G	0.263625	563085	0.01499	0.002328	1.2e-10	7.3626e-05	41.4606	0.0512244	0.0644145	0.426479
rs17758695	T	C	0.029551	563085	-0.124742	0.006145	1.29e-91	0.000731291	412.079	0.0820769	0.142282	0.564034
rs17860282	T	C	0.011189	563085	0.104693	0.009859	2.43e-26	0.000200221	112.763	-0.0781932	0.127626	0.540094
rs1804999	G	A	0.505883	563085	0.011333	0.002053	3.39e-08	5.41146e-05	30.4727	-0.0510054	0.0592103	0.389003
rs182090955	A	G	0.009832	563085	-0.087651	0.010695	2.5e-16	0.000119269	67.1662	-0.743447	0.552022	0.178055
rs2028900	T	C	0.449306	563085	-0.01396	0.002059	1.2e-11	8.16298e-05	45.9681	-0.114517	0.0595167	0.0543413
rs2070596	A	T	0.211403	563085	0.022675	0.002529	3.07e-19	0.000142745	80.3888	0.106745	0.0900443	0.235831
rs2074585	A	G	0.514859	563085	-0.030894	0.00205	2.54e-51	0.000403173	227.111	-0.0437671	0.0584811	0.454221
rs2089979	G	A	0.415685	563085	-0.013908	0.002084	2.49e-11	7.90907e-05	44.5382	-0.00177073	0.0587746	0.975965
rs2118140	G	A	0.528383	563085	0.018347	0.002052	3.86e-19	0.000141951	79.9418	-0.0722316	0.059309	0.223267
rs2229092	C	A	0.062139	563085	0.025697	0.004247	1.44e-09	6.50127e-05	36.6099	0.159555	0.129141	0.21664
rs2239635	C	G	0.70425	563085	0.034388	0.002255	1.65e-52	0.000412826	232.552	-0.0185204	0.0603046	0.758756
rs2271352	C	G	0.225593	563085	0.042265	0.00247	1.22e-65	0.000519718	292.797	0.0380593	0.0700024	0.586658
rs2273770	T	C	0.398729	563085	0.011659	0.002124	4.04e-08	5.35077e-05	30.1309	-0.0206572	0.0624054	0.740631
rs2282986	C	T	0.018065	563085	-0.088653	0.007728	1.83e-30	0.000233656	131.599	-0.0562268	0.183858	0.759744
rs2286599	A	G	0.141728	563085	0.023189	0.003001	1.1e-14	0.000106026	59.7077	0.0865034	0.0984439	0.37956
rs2289511	A	G	0.582293	563085	-0.016386	0.002078	3.13e-15	0.000110416	62.1804	-0.0147481	0.0588818	0.802224
rs2294199	C	T	0.470274	563085	-0.016318	0.00205	1.72e-15	0.000112513	63.3614	-0.0161918	0.0584415	0.781734
rs2298989	C	T	0.425369	563085	-0.011597	0.002083	2.58e-08	5.50446e-05	30.9964	-0.0513279	0.0600431	0.392634
rs2524079	A	G	0.419059	563085	0.031209	0.002077	4.96e-51	0.00040081	225.78	0.1734	0.0579546	0.00277153
rs2594836	A	G	0.722276	563085	-0.017777	0.002319	1.78e-14	0.000104351	58.7643	-0.0197589	0.065413	0.762604
rs2606724	A	G	0.453028	563085	0.015734	0.002124	1.28e-13	9.74435e-05	54.8741	-0.0163798	0.0584016	0.779118
rs2607278	T	C	0.306108	563085	0.022731	0.002225	1.68e-24	0.00018532	104.37	0.081737	0.0608345	0.17908
rs2738104	A	G	0.67231	563085	0.018357	0.00218	3.74e-17	0.00012591	70.907	0.0371783	0.0590881	0.529217
rs2805921	A	G	0.247972	563085	0.012974	0.002377	4.81e-08	5.29045e-05	29.7912	-0.0125952	0.061412	0.837499
rs2834670	G	A	0.17203	563085	0.028259	0.003218	1.61e-18	0.000136933	77.1152	0.090681	0.0772434	0.240409
rs2836241	C	T	0.404821	563085	0.013945	0.002086	2.31e-11	7.93597e-05	44.6896	0.00382104	0.0589276	0.948299
rs28364390	A	T	0.132089	563085	0.020338	0.003019	1.62e-11	8.059e-05	45.3825	-0.000102632	0.0869262	0.999058
rs2860773	T	G	0.407715	563085	0.019124	0.002085	4.64e-20	0.000149385	84.1286	0.100376	0.0616244	0.103347
rs28647824	A	C	0.267348	563085	-0.017508	0.002312	3.66e-14	0.000101831	57.345	-0.0497995	0.0627829	0.427659
rs2959356	G	A	0.298096	563085	0.014017	0.002241	3.98e-10	6.9474e-05	39.1223	-0.0251089	0.062125	0.68609
rs2967595	T	C	0.167857	563085	-0.026046	0.00277	5.31e-21	0.000156993	88.414	0.123558	0.0816364	0.130149
rs2977799	G	A	0.50924	563085	0.027476	0.002057	1.07e-40	0.000316757	178.417	-0.0742831	0.0584033	0.203409
rs2998286	C	T	0.769831	563085	0.020883	0.002443	1.25e-17	0.00012975	73.0697	-0.116003	0.0730815	0.112441
rs3071	C	A	0.298273	563085	-0.01635	0.002239	2.83e-13	9.46918e-05	53.3244	0.0080014	0.0594668	0.892966
rs310631	A	C	0.411889	563085	0.012281	0.002091	4.27e-09	6.12574e-05	34.4951	-0.0074097	0.0623267	0.905367
rs3181077	T	C	0.718492	563085	-0.037064	0.00228	2.02e-59	0.000469091	264.261	-0.0163275	0.0670702	0.807665
rs3184504	C	T	0.518576	563085	-0.02822	0.002051	4.49e-43	0.000336096	189.313	-0.111834	0.0592553	0.0591153
rs34097845	T	C	0.056678	563085	0.043291	0.004593	4.28e-21	0.000157747	88.8384	-0.0897555	0.103342	0.385107
rs34158728	A	G	0.028263	563085	0.094813	0.006172	2.95e-53	0.000418917	235.984	-0.0250159	0.119691	0.834444
rs34288539	T	C	0.273948	563085	-0.015157	0.002317	6.08e-11	7.59919e-05	42.793	0.0460376	0.062866	0.463978
rs34377578	C	A	0.251754	563085	0.013372	0.002363	1.52e-08	5.68678e-05	32.0231	0.0731114	0.0739867	0.32307
rs34500	A	G	0.084024	563085	-0.026288	0.003721	1.61e-12	8.86305e-05	49.9108	-0.00659882	0.101669	0.94825
rs34780507	G	A	0.065683	563085	0.03512	0.004154	2.8e-17	0.000126925	71.4783	0.149485	0.150656	0.321085
rs34850939	A	G	0.349046	563085	0.013806	0.002243	7.5e-10	6.72781e-05	37.8857	0.042961	0.0626895	0.493156
rs35045014	A	C	0.455669	563085	-0.011383	0.002069	3.76e-08	5.37521e-05	30.2685	0.0120691	0.0591356	0.838282
rs3731332	T	C	0.022182	563085	-0.103985	0.007064	4.77e-49	0.000384679	216.69	-0.0591591	0.219636	0.787659
rs377763	A	C	0.214238	563085	-0.027298	0.002499	8.89e-28	0.000211867	119.324	-0.0973795	0.0767368	0.204439
rs3781452	T	C	0.632095	563085	0.019847	0.002131	1.24e-20	0.000154022	86.7404	0.00576615	0.0587005	0.921749
rs3892360	G	C	0.306641	563085	0.043053	0.005941	4.27e-13	9.32552e-05	52.5153	-0.0176863	0.0606298	0.770508
rs4060971	T	C	0.551092	563085	-0.02066	0.002069	1.76e-23	0.000177047	99.7099	0.0636939	0.0591802	0.281807
rs42030	A	G	0.076053	563085	0.030212	0.003869	5.78e-15	0.000108278	60.9761	0.0209196	0.103648	0.840047
rs4324460	G	T	0.218923	563085	0.024167	0.002509	5.85e-22	0.00016474	92.7775	-0.0508252	0.086252	0.555684
rs4475963	G	T	0.370213	563085	-0.013524	0.002127	2.04e-10	7.1791e-05	40.4272	0.0603121	0.059747	0.312756
rs45577137	G	A	0.045208	563085	-0.045322	0.005335	1.98e-17	0.00012815	72.1685	0.270636	0.114114	0.0177105
rs4602187	T	C	0.683135	563085	0.014094	0.002227	2.47e-10	7.11252e-05	40.0522	0.00935861	0.0643059	0.88429
rs4705908	A	G	0.419818	563085	-0.01166	0.002089	2.38e-08	5.53251e-05	31.1543	-0.00480023	0.0640067	0.940218
rs4763817	T	C	0.738634	563085	0.013462	0.002359	1.15e-08	5.78315e-05	32.5658	0.0738849	0.0671769	0.271395
rs4876400	G	A	0.626316	563085	-0.017086	0.002111	5.78e-16	0.000116327	65.5093	0.00305074	0.0607547	0.959952
rs4911102	T	C	0.234267	563085	-0.021694	0.00244	6.06e-19	0.000140367	79.0493	0.0610471	0.0632646	0.334571
rs4912807	C	G	0.617494	563085	0.012874	0.002107	9.96e-10	6.62972e-05	37.3333	0.0843896	0.0613278	0.168809
rs4941839	A	G	0.714109	563085	-0.013376	0.002291	5.27e-09	6.05344e-05	34.0879	-0.0822571	0.0685276	0.230003
rs55690609	A	G	0.322693	563085	-0.03494	0.0022	8.47e-57	0.000447746	252.231	0.0427178	0.0627638	0.496117
rs56043070	A	G	0.071468	563085	-0.026025	0.003975	5.86e-11	7.61202e-05	42.8653	0.0591962	0.128409	0.6448
rs561102	T	C	0.65494	563085	-0.01406	0.002162	7.86e-11	7.51022e-05	42.292	-0.0921369	0.0618571	0.136353
rs56179563	A	G	0.389066	563085	0.014617	0.002124	5.91e-12	8.41002e-05	47.3594	0.0227144	0.0611217	0.710171
rs56388170	T	G	0.293002	563085	0.031399	0.002277	2.94e-43	0.000337586	190.153	-0.10205	0.0649976	0.116401
rs56406125	T	G	0.190072	563085	-0.034946	0.002607	5.68e-41	0.000319007	179.685	-0.0766121	0.0678266	0.258675
rs5750494	G	T	0.629062	563085	-0.013117	0.002121	6.24e-10	6.79179e-05	38.246	-0.0595411	0.0593372	0.31565
rs59107033	T	C	0.224774	563085	-0.013992	0.002451	1.14e-08	5.78727e-05	32.589	0.0416869	0.0666584	0.53172
rs602229	C	G	0.692937	563085	0.012728	0.002221	1e-08	5.83209e-05	32.8414	0.0272004	0.0642531	0.672054
rs6029234	C	G	0.625866	563085	0.012547	0.002122	3.36e-09	6.20852e-05	34.9613	0.0234066	0.0594042	0.693565
rs6045612	T	C	0.26377	563085	-0.016734	0.00233	6.87e-13	9.15955e-05	51.5806	0.0192504	0.0663917	0.771852
rs6091176	T	C	0.261115	563085	0.01369	0.002337	4.69e-09	6.09381e-05	34.3153	0.0101342	0.0687241	0.882767
rs6141781	T	C	0.147056	563085	0.032512	0.002901	3.76e-29	0.000223008	125.6	-0.0603695	0.0775584	0.436348
rs62021606	G	T	0.050595	563085	-0.03429	0.004663	1.93e-13	9.60259e-05	54.0758	0.00585551	0.129097	0.963822
rs62105478	A	G	0.051684	563085	-0.031667	0.004658	1.06e-11	8.20739e-05	46.2182	0.197028	0.247678	0.426321
rs62160676	C	T	0.296123	563085	-0.016626	0.002285	3.43e-13	9.40131e-05	52.9422	-0.0803626	0.0634584	0.205376
rs6421984	C	T	0.514051	563085	0.018366	0.002068	6.62e-19	0.000140053	78.8727	0.138437	0.0589894	0.0189348
rs6543144	G	A	0.312924	563085	0.013669	0.002219	7.28e-10	6.73838e-05	37.9452	-0.095095	0.0610995	0.119614
rs6557615	A	G	0.681024	563085	-0.018779	0.002208	1.82e-17	0.000128445	72.3345	-0.0653332	0.0601061	0.277052
rs6671847	A	G	0.508234	563085	0.01357	0.002058	4.29e-11	7.72079e-05	43.4778	0.0145146	0.0585675	0.804269
rs67175901	T	C	0.108202	563085	0.026075	0.003356	7.87e-15	0.000107197	60.3675	-0.0460034	0.0843403	0.585444
rs6734238	G	A	0.402301	563085	0.012064	0.002085	7.2e-09	5.94526e-05	33.4787	0.123555	0.063757	0.0526332
rs6780544	A	G	0.62255	563085	-0.016363	0.00211	8.84e-15	0.000106792	60.1394	-0.1553	0.0618818	0.0120859
rs6927569	C	T	0.523015	563085	0.021693	0.002051	3.82e-26	0.000198631	111.868	0.00128121	0.060229	0.983028
rs695113	T	C	0.696269	563085	0.01697	0.002242	3.76e-14	0.000101736	57.2916	0.0466052	0.0617203	0.450187
rs6993770	T	A	0.287084	563085	-0.018236	0.00226	7.09e-16	0.000115616	65.109	-0.0915966	0.0705288	0.194043
rs7044519	G	T	0.16139	563085	0.016724	0.002799	2.3e-09	6.33976e-05	35.7004	-0.100407	0.0869492	0.248184
rs7078507	G	A	0.609239	563085	-0.016071	0.002107	2.39e-14	0.000103309	58.1775	-0.084048	0.0598461	0.160199
rs71391089	T	G	0.170388	563085	0.015904	0.002723	5.2e-09	6.05783e-05	34.1127	-0.0478272	0.0766008	0.532385
rs71562671	C	T	0.07867	563085	0.020951	0.003836	4.72e-08	5.29731e-05	29.8298	0.0719284	0.103513	0.487134
rs7196129	C	T	0.529408	563085	0.016801	0.002081	6.83e-16	0.000115745	65.1815	-0.00671082	0.0596446	0.910416
rs7250849	T	G	0.107192	563085	0.021532	0.003328	9.8e-11	7.43354e-05	41.8601	0.0383744	0.0792529	0.628242
rs72697295	C	G	0.180908	563085	-0.017529	0.002694	7.68e-11	7.51818e-05	42.3368	0.0439734	0.0842052	0.60152
rs72721631	A	C	0.237093	563085	-0.019316	0.002422	1.52e-15	0.000112944	63.604	-0.0669341	0.0676977	0.3228
rs72786903	T	C	0.222439	563085	-0.013947	0.002461	1.45e-08	5.70348e-05	32.1171	-0.108948	0.0824921	0.186599
rs7285377	T	G	0.284156	563085	0.014495	0.002273	1.81e-10	7.22158e-05	40.6664	-0.00614889	0.0617645	0.920698
rs73022294	T	C	0.010925	563085	-0.057212	0.010051	1.25e-08	5.75383e-05	32.4007	0.449581	0.451632	0.319513
rs73049252	A	G	0.058507	563085	-0.037196	0.004388	2.32e-17	0.000127594	71.8551	0.40902	0.18104	0.023866
rs73078376	A	C	0.055641	563085	-0.025405	0.004578	2.87e-08	5.46876e-05	30.7954	-0.230954	0.118417	0.0511352
rs73110111	G	A	0.026813	563085	-0.037409	0.006689	2.24e-08	5.55433e-05	31.2772	0.280843	0.177851	0.114315
rs73987603	A	G	0.166369	563085	0.024035	0.002752	2.47e-18	0.000135444	76.2763	0.000623252	0.0851839	0.994162
rs7420	T	C	0.53772	563085	-0.01315	0.002061	1.77e-10	7.2292e-05	40.7093	0.0177423	0.0584123	0.761325
rs742631	T	C	0.28374	563085	-0.01662	0.002297	4.64e-13	9.29663e-05	52.3526	-0.0728716	0.0663802	0.272296
rs74472890	C	T	0.04944	563085	0.102642	0.004745	9.06e-104	0.000830315	467.925	0.308144	0.160618	0.0550491
rs74524365	T	A	0.070312	563085	0.022709	0.004011	1.5e-08	5.69236e-05	32.0545	0.0405087	0.112476	0.718732
rs74535412	A	G	0.034635	563085	0.038458	0.005749	2.24e-11	7.94658e-05	44.7494	0.169484	0.28689	0.554679
rs748113	C	T	0.436133	563085	-0.011699	0.002089	2.14e-08	5.56958e-05	31.3631	0.11429	0.0603204	0.0581313
rs7503461	T	C	0.318513	563085	-0.01342	0.002193	9.39e-10	6.65005e-05	37.4478	-0.0478707	0.0612398	0.434395
rs75084335	G	C	0.069244	563085	0.028439	0.004091	3.61e-12	8.58141e-05	48.3246	0.128313	0.115968	0.268531
rs7515985	G	A	0.415798	563085	0.013605	0.002078	5.86e-11	7.612e-05	42.8652	0.0491531	0.058467	0.400516
rs7573465	T	G	0.556148	563085	0.015498	0.002064	5.97e-14	0.000100119	56.3807	-0.139109	0.0593904	0.0191668
rs7613595	C	A	0.217603	563085	-0.036371	0.002483	1.39e-48	0.000380906	214.563	-0.0697085	0.0651025	0.284282
rs76427287	C	T	0.254032	563085	-0.028841	0.002472	1.88e-31	0.000241682	136.12	-0.115933	0.0669324	0.0832569
rs76428106	C	T	0.013391	563085	0.081896	0.009385	2.63e-18	0.000135215	76.1474	0.603857	0.216938	0.00537675
rs7684939	A	G	0.488692	563085	-0.011854	0.002048	7.12e-09	5.94936e-05	33.5018	-0.00938399	0.0585186	0.872598
rs7832357	G	A	0.342269	563085	-0.015431	0.002158	8.64e-13	9.07971e-05	51.1309	-0.0359748	0.0652339	0.581309
rs78744187	T	C	0.081739	563085	-0.130213	0.003757	3.3e-263	0.00212876	1201.23	0.176344	0.0827842	0.0331581
rs79140637	A	G	0.054158	563085	-0.027476	0.004583	2.03e-09	6.38272e-05	35.9423	-0.100392	0.150604	0.505029
rs80194822	G	A	0.010834	563085	0.060817	0.010479	6.49e-09	5.9815e-05	33.6828	0.16261	0.256887	0.526731
rs8113682	G	T	0.747423	563085	-0.021612	0.002364	6.12e-20	0.000148408	83.5783	-0.0419117	0.0792326	0.596826
rs8178414	T	C	0.012939	563085	0.073906	0.00909	4.28e-16	0.000117383	66.1044	0.189108	0.162265	0.243848
rs875740	A	C	0.665329	563085	-0.017944	0.002172	1.44e-16	0.000121197	68.2523	0.00853597	0.0589548	0.884878
rs905670	A	G	0.350304	563085	-0.014307	0.002142	2.4e-11	7.92227e-05	44.6125	0.0634749	0.0670531	0.343824
rs915125	T	C	0.281093	563085	-0.029254	0.002288	1.97e-37	0.000290241	163.477	-0.0155028	0.0635947	0.807405
rs9376098	A	T	0.349186	563085	0.023167	0.002147	3.82e-27	0.000206734	116.432	0.0282126	0.0604833	0.640892
rs9819371	T	C	0.064572	563085	-0.0301	0.00419	6.78e-13	9.16413e-05	51.6064	-0.179906	0.131809	0.172284
rs9928015	T	G	0.302009	563085	-0.014985	0.002233	1.94e-11	7.997e-05	45.0334	0.0377262	0.0607353	0.534495
Eosinophil cell count on IgAN （finngen_R9_N14_IGA_NEPHROPATHY）
rs1004870	T	C	0.588952	563085	0.026184	0.002014	1.21e-38	0.000300088	169.025	0.0140071	0.0596268	0.814277
rs10059018	T	G	0.200806	563085	-0.023358	0.00247	3.18e-21	0.000158794	89.4285	0.0350791	0.0799723	0.660922
rs10062687	G	T	0.232866	563085	0.024145	0.002349	8.78e-25	0.0001876	105.654	0.125528	0.0717811	0.0803323
rs10100356	A	G	0.227209	563085	-0.013422	0.002387	1.88e-08	5.61476e-05	31.6175	0.041395	0.0678019	0.541512
rs10165678	A	G	0.757518	563085	-0.014675	0.002302	1.83e-10	7.21673e-05	40.6391	0.0103609	0.0631172	0.86961
rs10174238	A	G	0.765591	563085	0.013265	0.002402	3.34e-08	5.4159e-05	30.4977	-0.109665	0.0687729	0.110803
rs10195713	T	C	0.864395	563085	0.02494	0.002947	2.61e-17	0.000127175	71.6195	-0.0421685	0.0930034	0.650255
rs10208293	A	G	0.286689	563085	-0.078905	0.002186	2.66e-285	0.00230851	1302.89	-0.0708088	0.0662884	0.285434
rs10243429	C	T	0.29026	563085	0.016938	0.002182	8.32e-15	0.000107003	60.2578	-0.0212127	0.0653625	0.74553
rs1036332	C	A	0.737405	563085	-0.032696	0.002257	1.47e-47	0.000372555	209.858	-0.0604281	0.0652183	0.35416
rs1037674	T	G	0.292292	563085	0.013204	0.002188	1.59e-09	6.46717e-05	36.4179	-0.0435929	0.0656268	0.506526
rs10472984	G	C	0.339875	563085	-0.034985	0.00209	6.79e-63	0.000497372	280.201	-0.100468	0.0597563	0.0927043
rs1047891	A	C	0.315457	563085	0.016967	0.002127	1.5e-15	0.000112993	63.6317	-0.0819266	0.0625951	0.190591
rs1057258	T	C	0.178094	563085	-0.032126	0.002589	2.35e-35	0.000273374	153.974	0.108018	0.0840994	0.199
rs1059091	G	A	0.321344	563085	0.033841	0.002141	2.82e-56	0.000443493	249.834	0.0968754	0.0622917	0.119901
rs10777378	A	G	0.535724	563085	-0.022488	0.001989	1.22e-29	0.000226965	127.829	0.0670513	0.0586298	0.252773
rs10782957	T	C	0.621606	563085	0.022538	0.002042	2.53e-28	0.000216297	121.82	0.0870131	0.0607863	0.152299
rs10876550	A	G	0.559198	563085	0.013811	0.001998	4.76e-12	8.48493e-05	47.7813	0.000397436	0.0628514	0.994955
rs10900595	A	C	0.713282	563085	0.015482	0.002189	1.52e-12	8.8828e-05	50.022	0.00296045	0.0724578	0.967409
rs10930337	T	C	0.284759	563085	0.01471	0.002192	1.94e-11	7.99716e-05	45.0342	-0.00839075	0.0626632	0.89348
rs1099448	T	C	0.466357	563085	0.017702	0.001998	8.01e-19	0.000139386	78.4968	0.147321	0.0588002	0.0122295
rs10995240	C	G	0.368331	563085	-0.043838	0.002049	1.49e-101	0.000812252	457.737	0.0882544	0.0624509	0.157603
rs11071559	T	C	0.13051	563085	-0.0222	0.002945	4.77e-14	0.000100906	56.8243	-0.00755916	0.0807751	0.925441
rs11079340	C	T	0.321638	563085	0.012271	0.002121	7.23e-09	5.944e-05	33.4716	-0.013112	0.0592708	0.82492
rs11088236	T	C	0.453012	563085	0.018316	0.001998	4.86e-20	0.000149222	84.0367	-0.00566978	0.0583545	0.922599
rs111759324	T	C	0.110759	563085	-0.043024	0.00316	3.25e-42	0.000329102	185.373	0.0845292	0.112085	0.450755
rs11204682	T	G	0.223016	563085	-0.041331	0.002388	4.11e-67	0.000531714	299.558	0.0261518	0.0732816	0.721192
rs112255429	A	G	0.016576	563085	-0.046211	0.007975	6.85e-09	5.96252e-05	33.5759	0.111019	0.150105	0.459536
rs11228990	T	A	0.044508	563085	0.02926	0.004953	3.47e-09	6.19742e-05	34.8988	0.112093	0.141827	0.429323
rs11236813	C	G	0.101862	563085	-0.030337	0.003306	4.46e-20	0.00014952	84.205	0.0424164	0.0911993	0.641864
rs11255507	G	T	0.17824	563085	0.020196	0.00261	1.01e-14	0.000106324	59.8754	0.0778512	0.0703145	0.268214
rs113473633	G	A	0.026223	563085	-0.063217	0.006522	3.23e-22	0.000166824	93.9517	-0.324717	0.248339	0.191024
rs113496608	A	G	0.030304	563085	-0.044847	0.005802	1.08e-14	0.000106094	59.7461	0.0154076	0.222912	0.944894
rs113542380	A	G	0.075059	563085	-0.026862	0.003797	1.5e-12	8.88757e-05	50.0488	-0.0554185	0.161064	0.730787
rs113859409	A	G	0.039661	563085	-0.029345	0.00537	4.64e-08	5.30301e-05	29.8619	-0.0884219	0.133582	0.508017
rs114152720	A	G	0.030153	563085	-0.036252	0.005897	7.87e-10	6.71118e-05	37.792	-0.0546438	0.150258	0.716107
rs114741563	C	T	0.007538	563085	0.119573	0.011508	2.74e-25	0.000191694	107.961	-0.78648	0.472294	0.095865
rs11555542	C	T	0.062749	563085	0.06384	0.004108	1.85e-54	0.000428711	241.503	0.568066	0.18912	0.0026668
rs115647629	A	G	0.026499	563085	-0.067273	0.006524	6.24e-25	0.000188798	106.329	-0.181467	0.208256	0.383555
rs115697464	C	T	0.015017	563085	-0.065055	0.008158	1.53e-15	0.00011292	63.5905	-0.248833	0.248784	0.317214
rs11628569	G	A	0.289982	563085	-0.016588	0.002198	4.46e-14	0.000101138	56.9549	0.0601792	0.0610152	0.323987
rs11648292	A	C	0.693342	563085	-0.013036	0.002158	1.53e-09	6.48013e-05	36.4909	-0.059729	0.0630214	0.343253
rs11684770	G	A	0.270352	563085	-0.014768	0.002222	3.01e-11	7.84417e-05	44.1727	0.0536952	0.0650381	0.409033
rs116888884	A	G	0.009792	563085	-0.057741	0.010199	1.5e-08	5.69187e-05	32.0518	0.00153592	0.46126	0.997343
rs11695281	T	C	0.514407	563085	-0.022977	0.00198	3.91e-31	0.000239099	134.665	-0.00061807	0.058376	0.991552
rs11701475	C	T	0.22262	563085	0.014907	0.002442	1.03e-09	6.61739e-05	37.2638	0.193524	0.0642072	0.0025778
rs11702918	T	C	0.102562	563085	-0.022316	0.00328	1.02e-11	8.22007e-05	46.2896	0.0699622	0.0999943	0.484139
rs1170439	C	T	0.779264	563085	0.022511	0.002403	7.4e-21	0.000155826	87.7567	0.0660169	0.0763491	0.387218
rs117068593	T	C	0.190092	563085	-0.026091	0.002543	1.07e-24	0.00018691	105.266	0.0630149	0.0839802	0.453042
rs117481629	C	T	0.027904	563085	0.035585	0.00617	8.05e-09	5.90696e-05	33.2631	-0.0309667	0.196364	0.874693
rs117577334	A	G	0.14402	563085	0.017343	0.002915	2.69e-09	6.28594e-05	35.3973	-0.0376428	0.124793	0.762924
rs1178016	T	C	0.495413	563085	0.011342	0.001987	1.14e-08	5.78608e-05	32.5823	0.0527397	0.0584697	0.367057
rs11786536	A	G	0.164896	563085	-0.026746	0.002705	4.71e-23	0.000173594	97.7646	0.0543127	0.0761614	0.475768
rs117955557	T	G	0.256399	563085	-0.030385	0.002277	1.28e-40	0.000316141	178.07	-0.0487021	0.063962	0.446404
rs117961539	A	G	0.039583	563085	-0.03098	0.0052	2.56e-09	6.30311e-05	35.494	0.128728	0.168996	0.446227
rs118013485	A	G	0.06696	563085	-0.033602	0.004068	1.46e-16	0.000121155	68.2287	-0.218077	0.098423	0.026711
rs11869228	T	C	0.840958	563085	0.020575	0.002712	3.28e-14	0.000102207	57.5571	-0.0867282	0.0803878	0.280644
rs11886928	G	T	0.30847	563085	-0.014387	0.00214	1.78e-11	8.02609e-05	45.1972	0.0995809	0.069851	0.153979
rs11888323	G	A	0.778072	563085	-0.01729	0.002383	4e-13	9.34819e-05	52.643	0.0728225	0.0682429	0.285923
rs11931711	T	C	0.282445	563085	0.019253	0.002213	3.32e-18	0.000134401	75.6889	0.0596858	0.0617708	0.33392
rs12100034	A	G	0.359122	563085	-0.017045	0.002079	2.43e-16	0.00011936	67.2177	-0.105181	0.0619848	0.0897202
rs12154498	C	A	0.854434	563085	-0.032542	0.002817	7.21e-31	0.00023694	133.448	0.00170958	0.0748496	0.981778
rs121564	T	G	0.270023	563085	-0.016564	0.002233	1.19e-13	9.77095e-05	55.0239	-0.109229	0.0685139	0.110877
rs12208103	T	C	0.378399	563085	-0.030736	0.002069	6.41e-50	0.000391769	220.685	0.0492869	0.0599953	0.411354
rs12408934	A	G	0.10259	563085	-0.041319	0.00328	2.19e-36	0.000281745	158.69	-0.0529543	0.0915695	0.563064
rs12487980	A	C	0.633844	563085	0.012539	0.002073	1.46e-09	6.49718e-05	36.5869	0.0477877	0.0654286	0.465159
rs12515180	T	C	0.425948	563085	-0.072098	0.002004	1.91e-283	0.0022934	1294.34	-0.0336341	0.0627265	0.591818
rs12530946	G	A	0.613323	563085	0.042755	0.002044	3.72e-97	0.000776427	437.533	0.0767451	0.0622567	0.21768
rs12540285	G	A	0.22062	563085	0.014646	0.002396	9.8e-10	6.63532e-05	37.3648	0.0800563	0.0630716	0.204337
rs12545733	C	T	0.703401	563085	-0.030733	0.002188	8.13e-45	0.000350259	197.294	-0.0741574	0.063613	0.243711
rs1257192	G	A	0.812097	563085	0.014595	0.002535	8.54e-09	5.88644e-05	33.1475	-0.109635	0.0795229	0.168
rs12581511	G	C	0.173045	563085	-0.017643	0.002631	2e-11	7.98536e-05	44.9678	-0.177402	0.0726195	0.01457
rs12705849	A	G	0.406896	563085	-0.020577	0.002021	2.4e-24	0.000184068	103.664	-0.00681899	0.0608954	0.91084
rs12820863	T	C	0.351578	563085	0.022466	0.002142	9.77e-26	0.000195323	110.005	0.0223033	0.0611562	0.715339
rs12861824	C	T	0.275439	563085	-0.020977	0.002402	2.48e-18	0.000135428	76.2674	-0.114769	0.0663034	0.0834565
rs12878610	C	T	0.475864	563085	-0.013183	0.001994	3.81e-11	7.76194e-05	43.7096	-0.0242412	0.0583842	0.677994
rs12882281	C	T	0.238599	563085	-0.0136	0.00235	7.16e-09	5.94761e-05	33.492	-0.0329074	0.0719586	0.647448
rs12928503	T	C	0.019564	563085	-0.048995	0.007294	1.85e-11	8.01241e-05	45.1201	0.590668	0.44617	0.185548
rs12941068	A	G	0.285851	563085	-0.013905	0.002272	9.35e-10	6.65154e-05	37.4562	-0.0338321	0.0709302	0.633378
rs13033333	G	C	0.32279	563085	0.012393	0.002113	4.49e-09	6.10876e-05	34.3995	0.0198654	0.0605638	0.742906
rs13073683	C	T	0.399148	563085	0.015579	0.002021	1.27e-14	0.000105518	59.4217	0.0870912	0.0583365	0.135461
rs13105682	G	T	0.059685	563085	-0.026611	0.00433	7.96e-10	6.70723e-05	37.7698	0.463623	0.307344	0.131432
rs13120371	G	A	0.327238	563085	0.015459	0.002118	2.9e-13	9.4601e-05	53.2733	0.0963202	0.0610348	0.114538
rs13138355	T	C	0.185539	563085	-0.054823	0.002551	1.9e-102	0.000819548	461.852	-0.0297991	0.0686841	0.664391
rs13139941	G	A	0.802896	563085	-0.01384	0.002491	2.76e-08	5.48185e-05	30.869	0.0305422	0.0713698	0.668693
rs13207791	G	A	0.088551	563085	0.025659	0.003539	4.16e-13	9.33477e-05	52.5674	0.117533	0.182161	0.518789
rs13226583	T	A	0.115701	563085	-0.061865	0.0031	1.32e-88	0.000706782	398.259	0.0736089	0.0855792	0.389719
rs1323650	T	G	0.680787	563085	-0.013614	0.002151	2.47e-10	7.11354e-05	40.058	0.0488219	0.0642655	0.447439
rs13251643	T	A	0.044409	563085	0.030412	0.004844	3.42e-10	6.99967e-05	39.4167	-0.0348474	0.134582	0.795689
rs13511	C	T	0.57742	563085	-0.016355	0.002009	3.92e-16	0.000117684	66.2735	-0.126579	0.0585303	0.0305703
rs1353286	G	T	0.453022	563085	0.020226	0.00199	2.88e-24	0.000183426	103.303	-0.00767391	0.0586769	0.895947
rs1365623	T	C	0.37246	563085	0.011627	0.00206	1.66e-08	5.65721e-05	31.8566	0.100813	0.0605938	0.0961612
rs139640694	G	A	0.092902	563085	0.024854	0.003415	3.39e-13	9.40581e-05	52.9675	0.0323837	0.0990506	0.743712
rs140509806	A	G	0.008506	563085	0.099069	0.012308	8.34e-16	0.000115047	64.7887	0.299126	0.439065	0.495694
rs1406449	C	T	0.461666	563085	-0.012188	0.001986	8.41e-10	6.68811e-05	37.6621	-0.124456	0.0582232	0.0325514
rs1414517	G	C	0.187298	563085	-0.024977	0.002552	1.28e-22	0.000170087	95.7894	0.0543534	0.0785424	0.48892
rs1427499	G	A	0.710269	563085	0.018666	0.002183	1.22e-17	0.000129827	73.1128	-0.117726	0.0632181	0.0625706
rs143491704	G	C	0.035786	563085	-0.03128	0.005517	1.43e-08	5.70859e-05	32.1459	-0.157807	0.231692	0.495803
rs145823386	A	G	0.010365	563085	0.060811	0.010312	3.7e-09	6.17558e-05	34.7758	0.211342	0.284252	0.457177
rs145947882	C	A	0.0263	563085	-0.059933	0.006329	2.81e-21	0.000159228	89.6727	-0.329445	0.169228	0.0515644
rs146078144	A	G	0.009579	563085	0.085887	0.010438	1.9e-16	0.000120225	67.7047	-1.01707	0.574302	0.0765667
rs14713	A	G	0.20454	563085	-0.013594	0.002464	3.45e-08	5.40525e-05	30.4377	0.0667919	0.0694698	0.336326
rs1471816	A	G	0.503325	563085	0.010911	0.001985	3.87e-08	5.36551e-05	30.2139	-0.058862	0.0582887	0.312574
rs1479918	T	A	0.259813	563085	-0.018776	0.002261	1e-16	0.000122455	68.961	-0.0954576	0.0843599	0.257823
rs149110519	T	C	0.035905	563085	0.038205	0.005388	1.33e-12	8.92838e-05	50.2787	-0.0618789	0.184075	0.73675
rs150640087	T	G	0.016244	563085	0.099543	0.008004	1.65e-35	0.000274609	154.67	-0.215882	0.24154	0.371443
rs1516527	C	T	0.951148	563085	-0.032276	0.004596	2.18e-12	8.75765e-05	49.3171	-0.0538562	0.175822	0.759367
rs1539174	G	C	0.23738	563085	0.038017	0.002332	9.5e-60	0.000471758	265.765	-0.00201243	0.0724346	0.977835
rs159963	A	C	0.581974	563085	0.01933	0.002017	9.38e-22	0.000163082	91.8439	0.122719	0.0613837	0.0455858
rs1672753	T	C	0.811014	563085	-0.01748	0.002545	6.49e-12	8.37716e-05	47.1743	0.00135751	0.0707424	0.98469
rs1684578	T	G	0.415559	563085	0.016362	0.002017	4.98e-16	0.000116852	65.8051	0.0479166	0.0609022	0.431411
rs1689510	C	G	0.337746	563085	0.026511	0.002094	9.79e-37	0.000284578	160.287	0.0538418	0.0624374	0.388504
rs16903574	G	C	0.077849	563085	0.028502	0.003838	1.12e-13	9.79319e-05	55.1492	0.208506	0.0830246	0.012026
rs16956811	G	T	0.080686	563085	-0.029348	0.003685	1.66e-15	0.000112631	63.4279	0.154949	0.134079	0.247825
rs17061503	A	G	0.307403	563085	0.035528	0.002159	7.63e-61	0.000480677	270.791	-0.0170157	0.0606647	0.779103
rs17175830	A	G	0.237656	563085	0.032179	0.002365	3.67e-42	0.000328675	185.132	0.0345681	0.0692126	0.617463
rs17293632	T	C	0.236264	563085	0.02962	0.002337	8.2e-37	0.000285203	160.639	-0.032709	0.0662847	0.621686
rs174548	G	C	0.313571	563085	-0.023058	0.002137	3.84e-27	0.000206714	116.421	0.072182	0.0596231	0.226035
rs17482472	A	G	0.098902	563085	-0.031481	0.003346	5.03e-21	0.000157182	88.5205	0.0756294	0.112294	0.500631
rs175705	G	C	0.718533	563085	0.03822	0.002213	7.82e-67	0.000529437	298.275	-0.0294107	0.0596851	0.622179
rs17668272	T	G	0.117796	563085	-0.041656	0.003072	6.92e-42	0.000326435	183.87	0.181714	0.112906	0.107523
rs17682575	T	C	0.201301	563085	-0.017647	0.002487	1.29e-12	8.94082e-05	50.3487	-0.0135656	0.0789201	0.863524
rs17689024	C	G	0.314415	563085	-0.014282	0.002135	2.24e-11	7.94646e-05	44.7487	-0.0528329	0.0634018	0.404674
rs17758695	T	C	0.029555	563085	-0.122123	0.005948	1.12e-93	0.00074809	421.552	0.0820769	0.142282	0.564034
rs17849501	T	C	0.052001	563085	-0.026789	0.004469	2.04e-09	6.38103e-05	35.9328	-0.0603458	0.152878	0.69304
rs1800692	G	A	0.58754	563085	-0.018051	0.002039	8.53e-19	0.000139166	78.373	-0.0514666	0.0602597	0.39306
rs180506	A	G	0.776272	563085	-0.02299	0.002385	5.45e-22	0.000164989	92.918	-0.091939	0.0758639	0.225553
rs1828803	A	C	0.392417	563085	0.013079	0.002033	1.25e-10	7.34968e-05	41.3878	-0.0419312	0.0614977	0.495344
rs1861489	A	T	0.782181	563085	0.013285	0.00242	4.03e-08	5.35174e-05	30.1364	0.0398802	0.0681856	0.55863
rs201798	A	G	0.614944	563085	0.020184	0.002044	5.36e-23	0.000173142	97.5104	-0.0198101	0.0625778	0.751571
rs2025489	G	A	0.526005	563085	0.015769	0.00199	2.3e-15	0.000111501	62.7915	0.0473524	0.0583507	0.41707
rs2043293	A	C	0.825801	563085	-0.014881	0.002619	1.33e-08	5.73316e-05	32.2843	0.0100168	0.0913687	0.912703
rs2089979	G	A	0.415851	563085	-0.014931	0.002013	1.2e-13	9.76953e-05	55.016	-0.00177073	0.0587746	0.975965
rs2095044	C	T	0.742759	563085	-0.093857	0.002265	1e-300	0.00304019	1717.1	0.0730515	0.0684153	0.285626
rs2182885	A	G	0.605228	563085	0.026326	0.00203	1.85e-38	0.000298589	168.181	0.0184913	0.0586194	0.752423
rs2223043	G	A	0.306981	563085	0.019382	0.002295	3.03e-17	0.000126649	71.3231	-0.0968632	0.0607678	0.110938
rs2228467	C	T	0.061584	563085	0.062272	0.004111	7.85e-52	0.000407324	229.451	-0.180843	0.110036	0.100282
rs2239633	A	G	0.483519	563085	0.034771	0.001986	1.24e-68	0.000544084	306.531	-0.00937487	0.0584514	0.872576
rs2253427	C	T	0.778112	563085	-0.013805	0.002397	8.45e-09	5.8903e-05	33.1692	0.0433879	0.0734675	0.554807
rs2255531	A	G	0.350975	563085	-0.016385	0.002079	3.24e-15	0.000110297	62.113	-0.108658	0.0597189	0.0688351
rs2399441	C	T	0.350554	563085	-0.018868	0.002069	7.56e-20	0.00014767	83.1628	-0.0307805	0.0628557	0.624346
rs2419313	A	G	0.142533	563085	-0.020727	0.002869	5.03e-13	9.26825e-05	52.1928	-0.0356641	0.0851361	0.675283
rs2431097	T	C	0.485547	563085	0.015023	0.001999	5.68e-14	0.000100293	56.4789	0.0102007	0.0584591	0.861478
rs244689	G	A	0.876598	563085	-0.02124	0.00303	2.38e-12	8.72593e-05	49.1385	0.0387995	0.0671507	0.563402
rs2497318	T	C	0.442619	563085	-0.029864	0.00202	1.85e-49	0.000388017	218.571	-0.0606744	0.0586176	0.300627
rs2502995	C	T	0.57046	563085	0.021853	0.002002	9.71e-28	0.000211557	119.15	-0.0134283	0.0590086	0.819985
rs2505521	T	C	0.829154	563085	-0.015171	0.002675	1.42e-08	5.71192e-05	32.1647	0.0655698	0.0702967	0.350945
rs2566133	C	T	0.583621	563085	-0.014365	0.002015	1.01e-12	9.02502e-05	50.8229	-0.0434303	0.0583921	0.457016
rs2568928	G	A	0.756846	563085	0.015221	0.002308	4.26e-11	7.72338e-05	43.4924	-0.0160496	0.0815661	0.844009
rs2579506	A	G	0.386176	563085	0.047465	0.002032	1.12e-120	0.000968066	545.63	-0.138087	0.0585206	0.0182932
rs2646438	A	G	0.565689	563085	-0.020516	0.002001	1.15e-24	0.000186654	105.121	0.0201355	0.0591378	0.733491
rs2713548	T	C	0.632646	563085	0.012505	0.002046	9.84e-10	6.63366e-05	37.3555	0.0897189	0.0600183	0.134951
rs2788211	C	T	0.81734	563085	0.016029	0.002573	4.67e-10	6.89175e-05	38.8089	-0.0323748	0.0765518	0.672359
rs2807740	T	C	0.76966	563085	0.035325	0.002358	9.79e-51	0.00039841	224.427	-0.124412	0.072977	0.0882308
rs28362902	A	G	0.132809	563085	0.016579	0.002935	1.62e-08	5.66633e-05	31.908	0.216535	0.0875706	0.01341
rs2838317	C	A	0.550072	563085	0.012853	0.001994	1.15e-10	7.37824e-05	41.5487	0.105743	0.0616708	0.0864132
rs28383314	C	T	0.624131	563085	0.061635	0.002048	5.6e-199	0.00160592	905.719	0.282212	0.0634661	8.72e-06
rs28421324	T	A	0.102092	563085	0.0358	0.003291	1.47e-27	0.000210109	118.334	0.104497	0.0886047	0.238256
rs2847266	T	C	0.716855	563085	-0.014442	0.002242	1.18e-10	7.36847e-05	41.4937	-0.000909168	0.0637881	0.988628
rs28532037	A	G	0.906507	563085	-0.029653	0.003416	3.94e-18	0.000133804	75.3529	0.0279943	0.0925096	0.762188
rs2894401	G	A	0.705252	563085	-0.020541	0.002187	5.87e-21	0.00015664	88.2153	0.146247	0.0701387	0.0370587
rs290430	T	C	0.344859	563085	-0.012081	0.002095	8.09e-09	5.90525e-05	33.2534	0.149491	0.0601496	0.0129437
rs2920505	A	G	0.601796	563085	-0.029644	0.002019	8.34e-49	0.000382702	215.576	-0.148691	0.0586355	0.0112176
rs2942062	G	A	0.937362	563085	-0.022708	0.004079	2.59e-08	5.50367e-05	30.9919	0.0159804	0.128069	0.900698
rs295	C	A	0.235064	563085	0.015869	0.002337	1.12e-11	8.18789e-05	46.1084	-0.0568322	0.0692365	0.411736
rs295273	A	G	0.255616	563085	0.020579	0.002274	1.43e-19	0.000145422	81.8966	0.0858131	0.0667794	0.198784
rs2979489	A	G	0.741697	563085	0.013752	0.002266	1.29e-09	6.54048e-05	36.8307	0.0170437	0.0643975	0.791269
rs2992333	A	G	0.598657	563085	-0.034153	0.002028	1.23e-63	0.000503418	283.609	-0.163224	0.0604178	0.00690097
rs301162	G	A	0.853049	563085	0.026139	0.002803	1.11e-20	0.000154415	86.9621	0.0659324	0.0898665	0.46315
rs3024971	G	T	0.107204	563085	-0.040232	0.003209	4.67e-36	0.000279067	157.182	0.178747	0.140966	0.204792
rs3093023	A	G	0.43381	563085	0.012677	0.001998	2.23e-10	7.14886e-05	40.2569	0.0134087	0.0589144	0.81996
rs3096309	T	C	0.824069	563085	0.014823	0.002608	1.32e-08	5.73665e-05	32.3039	-0.106617	0.0878538	0.22491
rs3110791	C	T	0.623422	563085	0.015409	0.002059	7.22e-14	9.94533e-05	56.006	-0.0468117	0.0627835	0.455906
rs3218148	A	G	0.539783	563085	-0.017678	0.001991	6.75e-19	0.000139987	78.8356	-0.0551261	0.06136	0.36897
rs33982662	A	C	0.285267	563085	0.020435	0.002192	1.14e-20	0.000154322	86.9094	0.0412508	0.0668558	0.537227
rs34173062	A	G	0.072995	563085	0.054559	0.004091	1.42e-40	0.000315764	177.858	0.0815256	0.130418	0.5319
rs34210653	A	G	0.020746	563085	-0.175565	0.006973	7.01e-140	0.00112454	633.921	-0.0468649	0.346408	0.892384
rs34212866	G	A	0.220743	563085	0.020115	0.002401	5.39e-17	0.000124631	70.1866	0.216089	0.0776588	0.00539337
rs34290285	A	G	0.257132	563085	-0.045886	0.002267	4.28e-91	0.000727055	409.69	-0.0114185	0.0707576	0.871798
rs34363176	G	C	0.243607	563085	0.01341	0.002326	8.15e-09	5.90253e-05	33.2381	-0.112861	0.0757196	0.136089
rs34439695	T	C	0.035263	563085	-0.037944	0.005456	3.54e-12	8.58868e-05	48.3655	0.00454399	0.177678	0.979597
rs34448954	T	C	0.106374	563085	-0.025253	0.003211	3.7e-15	0.000109831	61.8506	0.113642	0.0947684	0.230469
rs34466956	T	C	0.5676	563085	-0.01354	0.002029	2.5e-11	7.90797e-05	44.5319	0.0328061	0.0589712	0.578002
rs34495	T	G	0.304172	563085	-0.01983	0.002155	3.52e-20	0.000150353	84.6739	-0.11117	0.0777344	0.15268
rs34505104	G	A	0.306171	563085	-0.026127	0.00216	1.11e-33	0.000259767	146.309	-0.0638828	0.0652728	0.327725
rs346835	T	C	0.328293	563085	-0.02669	0.002104	7.13e-37	0.000285698	160.918	-0.0231272	0.0611545	0.7053
rs350836	T	C	0.709927	563085	-0.017201	0.002205	6.15e-15	0.000108061	60.8539	0.0522878	0.0661622	0.429354
rs35249183	G	A	0.099837	563085	0.039991	0.003364	1.37e-32	0.000250917	141.322	-0.0869783	0.133368	0.514291
rs35409523	A	G	0.075881	563085	0.050096	0.003754	1.27e-40	0.00031616	178.08	-0.0630416	0.0985843	0.522518
rs35850753	T	C	0.019768	563085	0.043576	0.007273	2.08e-09	6.37479e-05	35.8976	0.12221	0.179683	0.496415
rs36084354	A	G	0.091843	563085	-0.045367	0.003441	1.08e-39	0.000308605	173.824	-0.0349618	0.104957	0.739054
rs3731211	A	T	0.720317	563085	0.017545	0.002213	2.22e-15	0.000111615	62.8554	0.0313682	0.0694309	0.65142
rs3742704	C	A	0.091601	563085	0.01948	0.003441	1.5e-08	5.69128e-05	32.0484	-0.0244612	0.106029	0.817546
rs3746420	C	G	0.061219	563085	-0.031805	0.004163	2.17e-14	0.000103648	58.3682	-0.0534568	0.133846	0.689606
rs3747869	C	A	0.90083	563085	0.019825	0.003316	2.25e-09	6.3474e-05	35.7434	-0.046808	0.0751275	0.533254
rs3756374	T	G	0.119107	563085	0.016911	0.00307	3.62e-08	5.38846e-05	30.3431	-0.144851	0.0979052	0.139005
rs3759332	C	T	0.390595	563085	-0.011935	0.002064	7.36e-09	5.9378e-05	33.4367	0.0560933	0.0600502	0.350248
rs3785356	T	C	0.298035	563085	0.030168	0.00218	1.49e-43	0.000339984	191.504	0.0636783	0.0656546	0.332096
rs3786586	G	A	0.154646	563085	0.031904	0.00275	4.05e-31	0.000238972	134.593	0.115272	0.0740509	0.119551
rs3790163	G	A	0.792407	563085	-0.015292	0.002521	1.31e-09	6.53402e-05	36.7944	0.0847452	0.07713	0.271885
rs3812206	T	C	0.300301	563085	-0.012238	0.002181	2.01e-08	5.59128e-05	31.4853	0.09536	0.0617145	0.122303
rs3823536	A	G	0.467209	563085	-0.017818	0.001986	2.92e-19	0.00014293	80.493	-0.0305662	0.058853	0.603507
rs3824867	G	A	0.712364	563085	0.016826	0.002193	1.69e-14	0.000104536	58.8685	-0.00676626	0.0598363	0.909968
rs3846855	A	G	0.182937	563085	0.028194	0.002567	4.6e-28	0.000214188	120.631	-0.100253	0.0630591	0.111876
rs3850107	G	C	0.29438	563085	-0.013751	0.002196	3.8e-10	6.96305e-05	39.2105	-0.097289	0.0654383	0.137086
rs3950296	G	C	0.244421	563085	0.023638	0.002297	7.75e-25	0.000188037	105.9	0.186304	0.062418	0.00283785
rs397187	C	T	0.429693	563085	-0.012281	0.002022	1.25e-09	6.55093e-05	36.8896	-0.0198156	0.0605991	0.743671
rs4074672	T	C	0.369285	563085	0.014516	0.00205	1.43e-12	8.90376e-05	50.14	-0.0786256	0.0636848	0.216978
rs410867	G	A	0.216683	563085	-0.059414	0.00241	3.41e-134	0.0010782	607.774	-0.0978274	0.0700182	0.162362
rs412884	C	T	0.672171	563085	0.057634	0.002109	1.99e-164	0.00132451	746.797	0.00403743	0.0630055	0.948906
rs41313381	A	C	0.030679	563085	0.050131	0.005645	6.65e-19	0.000140039	78.8648	0.505058	0.223519	0.0238479
rs4148757	C	A	0.210055	563085	-0.017147	0.002441	2.15e-12	8.76251e-05	49.3446	0.0466203	0.0857696	0.58675
rs4149909	G	A	0.032649	563085	-0.0334	0.005569	2e-09	6.38759e-05	35.9697	-0.0507221	0.16815	0.76292
rs4236746	G	A	0.975145	563085	0.056854	0.006399	6.4e-19	0.000140173	78.9398	-0.125475	0.193211	0.516068
rs4240624	A	G	0.909011	563085	-0.020391	0.003453	3.52e-09	6.19274e-05	34.8724	0.0565416	0.0837857	0.49978
rs4280242	T	C	0.754112	563085	-0.032913	0.002318	9.31e-46	0.000357914	201.607	-0.133645	0.0673968	0.0473718
rs4310436	A	G	0.119611	563085	0.018785	0.003065	8.85e-10	6.6705e-05	37.563	0.0494195	0.0847875	0.559986
rs4409785	C	T	0.172343	563085	0.016435	0.00263	4.13e-10	6.93464e-05	39.0505	-0.0391072	0.0782831	0.617385
rs45577137	G	A	0.045218	563085	-0.059758	0.005157	4.75e-31	0.000238408	134.275	0.270636	0.114114	0.0177105
rs4652560	T	A	0.617764	563085	-0.015397	0.002044	4.97e-14	0.000100761	56.7426	0.145006	0.0635135	0.0224264
rs466547	G	A	0.857978	563085	0.019109	0.002846	1.89e-11	8.00566e-05	45.0821	-0.140683	0.101933	0.16754
rs4675190	T	C	0.591061	563085	-0.011666	0.002017	7.3e-09	5.94063e-05	33.4527	0.0158366	0.0590606	0.78859
rs4680250	G	C	0.692997	563085	-0.015734	0.002175	4.69e-13	9.29278e-05	52.3309	0.0484458	0.0644742	0.452413
rs4703589	C	T	0.532652	563085	0.014451	0.001983	3.16e-13	9.43052e-05	53.1066	-0.0213766	0.0594361	0.719104
rs4703730	T	C	0.516976	563085	-0.016026	0.001984	6.6e-16	0.000115862	65.2477	0.0329635	0.0595458	0.579865
rs4722171	G	A	0.592101	563085	-0.027253	0.002019	1.6e-41	0.000323476	182.203	0.00987439	0.0583835	0.865695
rs473739	G	T	0.31889	563085	-0.013882	0.002128	6.87e-11	7.55708e-05	42.5559	0.0452056	0.0665911	0.497231
rs4746153	C	G	0.185407	563085	0.015663	0.002552	8.38e-10	6.68938e-05	37.6693	0.0290258	0.0756187	0.701094
rs4857909	G	A	0.87972	563085	0.120719	0.003053	1e-300	0.00276898	1563.49	-0.0408983	0.0858737	0.633889
rs4870977	C	G	0.870857	563085	-0.01875	0.002958	2.32e-10	7.13512e-05	40.1795	0.00367105	0.0886039	0.966951
rs4908835	C	T	0.161355	563085	0.019184	0.002719	1.72e-12	8.8399e-05	49.7804	-0.102759	0.0775467	0.185129
rs4931002	A	C	0.779279	563085	-0.02158	0.002388	1.61e-19	0.00014501	81.6644	0.0985405	0.0735929	0.180572
rs495149	T	C	0.164184	563085	0.024275	0.002674	1.1e-19	0.000146338	82.4127	-0.139201	0.0801122	0.0822849
rs496475	G	T	0.387008	563085	0.035017	0.002033	1.75e-66	0.000526599	296.675	0.0330163	0.061305	0.590193
rs556063	G	A	0.573536	563085	0.012802	0.002003	1.64e-10	7.25418e-05	40.85	-0.0274343	0.0606779	0.651175
rs55868524	A	G	0.605887	563085	0.013148	0.002031	9.57e-11	7.44206e-05	41.9081	-0.057776	0.0603318	0.338245
rs55879743	T	C	0.066369	563085	0.077662	0.004051	6.46e-82	0.000652282	367.529	0.014393	0.158146	0.927484
rs55955211	C	A	0.07362	563085	0.031363	0.003822	2.29e-16	0.000119572	67.3368	-0.0252922	0.0944695	0.788909
rs56117721	A	T	0.071639	563085	-0.104406	0.003874	5.64e-160	0.00128824	726.324	-0.0427431	0.0956257	0.654886
rs56179563	A	G	0.389076	563085	0.017858	0.002055	3.62e-18	0.000134094	75.5163	0.0227144	0.0611217	0.710171
rs56195338	A	G	0.057715	563085	-0.030068	0.004266	1.81e-12	8.82176e-05	49.6782	0.390434	0.181612	0.0315689
rs56330463	C	T	0.55326	563085	0.039484	0.002008	4.44e-86	0.000686187	386.646	-0.0104368	0.0602364	0.862445
rs574183	G	A	0.388961	563085	-0.013813	0.002036	1.17e-11	8.17356e-05	46.0277	0.00995345	0.0597357	0.867665
rs5747308	C	A	0.504517	563085	0.015575	0.001987	4.56e-15	0.000109104	61.4411	-0.0433185	0.0581929	0.456638
rs57633475	G	A	0.121715	563085	-0.02465	0.003048	6.1e-16	0.000116139	65.4037	-0.0287116	0.0790713	0.716523
rs57834782	A	T	0.244809	563085	-0.058285	0.002306	5.96e-141	0.00113326	638.842	0.0267941	0.0614689	0.662912
rs58745116	A	G	0.391451	563085	-0.015201	0.002034	7.81e-14	9.91803e-05	55.8523	0.00766562	0.0631334	0.903359
rs58833930	T	C	0.112968	563085	-0.023363	0.003139	9.86e-14	9.83689e-05	55.3953	0.0228379	0.0808261	0.777517
rs60175411	A	G	0.166741	563085	-0.029781	0.002681	1.14e-28	0.000219087	123.391	-0.00949475	0.0815291	0.907289
rs60600003	G	T	0.100334	563085	0.042906	0.003317	2.85e-38	0.000297059	167.318	0.12999	0.0962716	0.176938
rs60646393	A	G	0.065569	563085	-0.024038	0.004027	2.38e-09	6.3275e-05	35.6313	-0.00501665	0.101112	0.960429
rs6103572	C	T	0.729098	563085	-0.024061	0.002237	5.56e-27	0.000205415	115.689	-0.00807445	0.0645999	0.90053
rs6139104	T	A	0.092532	563085	-0.019392	0.003441	1.74e-08	5.63998e-05	31.7595	0.0977559	0.103398	0.344439
rs6141755	T	G	0.236009	563085	-0.016817	0.002348	7.94e-13	9.10935e-05	51.2979	0.091891	0.0627468	0.143065
rs61426394	C	G	0.067297	563085	-0.024582	0.003983	6.75e-10	6.76411e-05	38.0901	0.111759	0.136257	0.412098
rs61798836	C	T	0.17025	563085	0.014532	0.002639	3.66e-08	5.38486e-05	30.3229	0.0839843	0.0719937	0.243392
rs62005030	T	C	0.123915	563085	-0.016605	0.003028	4.16e-08	5.34034e-05	30.0721	-0.11376	0.109244	0.29772
rs62006172	A	G	0.041969	563085	-0.037536	0.004973	4.42e-14	0.000101168	56.9715	-0.136312	0.157377	0.386406
rs62011287	G	A	0.344259	563085	-0.01269	0.002091	1.29e-09	6.54053e-05	36.831	0.0180521	0.0597181	0.762432
rs62061733	G	A	0.229432	563085	-0.032296	0.002364	1.72e-42	0.000331348	186.638	-0.0194652	0.104341	0.85201
rs62086903	C	T	0.231992	563085	0.030422	0.00238	2.06e-37	0.000290083	163.388	0.0389641	0.065155	0.549826
rs62105489	T	C	0.052894	563085	-0.030245	0.004452	1.09e-11	8.19572e-05	46.1525	0.239632	0.233268	0.304288
rs62117160	A	G	0.045256	563085	-0.047573	0.00477	1.99e-23	0.000176617	99.4679	-0.134496	0.171939	0.434079
rs62183994	T	C	0.050879	563085	0.026904	0.004517	2.58e-09	6.29988e-05	35.4758	0.0451131	0.146291	0.757794
rs62308111	T	G	0.221457	563085	0.015386	0.0024	1.45e-10	7.29833e-05	41.0986	-0.0519027	0.0728037	0.4759
rs62385501	A	T	0.308103	563085	-0.014427	0.002142	1.64e-11	8.05572e-05	45.364	-0.037069	0.0694027	0.593261
rs62395833	C	G	0.043064	563085	0.036768	0.004882	5.02e-14	0.000100723	56.7209	0.0924042	0.141519	0.51379
rs62408224	G	A	0.350368	563085	-0.042179	0.002073	4.95e-92	0.000734684	413.992	0.062595	0.0670202	0.350318
rs62473720	G	A	0.317118	563085	0.014247	0.002136	2.56e-11	7.90016e-05	44.488	-0.0843433	0.0620063	0.173755
rs62539154	A	G	0.097259	563085	0.027464	0.003402	6.86e-16	0.000115727	65.1715	-0.122786	0.0903329	0.174065
rs634534	G	A	0.542475	563085	0.032917	0.001998	5.55e-61	0.000481799	271.424	-0.00281958	0.0594944	0.962201
rs637064	T	C	0.556128	563085	0.024251	0.001994	4.95e-34	0.000262616	147.913	0.0381209	0.0601799	0.52644
rs6490291	A	T	0.964087	563085	-0.066084	0.005837	1.03e-29	0.000227583	128.177	-0.106888	0.140674	0.447357
rs6496717	T	C	0.759996	563085	0.018867	0.00232	4.21e-16	0.000117437	66.1345	-0.0234644	0.0656702	0.720862
rs6556313	G	A	0.332338	563085	0.019467	0.002102	2.02e-20	0.000152297	85.7691	0.0689957	0.0606533	0.255311
rs6573020	T	C	0.433436	563085	0.020574	0.002019	2.19e-24	0.000184379	103.84	-0.00636695	0.0585743	0.913441
rs6670664	A	T	0.662541	563085	-0.015066	0.002099	7.09e-13	9.14866e-05	51.5192	0.00451567	0.0595206	0.939525
rs66735324	G	A	0.220762	563085	-0.013812	0.002386	7.09e-09	5.95076e-05	33.5097	0.0363503	0.0634841	0.566923
rs668248	C	G	0.61554	563085	-0.016501	0.002036	5.29e-16	0.000116638	65.6846	-0.06417	0.0624212	0.303942
rs6684992	T	A	0.119465	563085	0.037659	0.003052	5.58e-35	0.000270319	152.253	-0.0632208	0.0863946	0.46431
rs6731125	C	T	0.564761	563085	0.017166	0.002002	9.96e-18	0.000130551	73.5205	-0.161846	0.0579001	0.00518585
rs6750754	G	T	0.264203	563085	-0.063977	0.002243	6.08e-179	0.00144274	813.556	0.153446	0.0660765	0.0202195
rs67856193	G	C	0.308431	563085	0.023655	0.002175	1.5e-27	0.000210021	118.284	-0.0169514	0.0617415	0.783659
rs6787336	A	G	0.287462	563085	0.036335	0.002238	2.83e-59	0.0004679	263.59	-0.08052	0.0666655	0.227116
rs6904506	C	T	0.088477	563085	-0.05238	0.003544	1.97e-49	0.000387794	218.445	-0.148067	0.114374	0.195464
rs6924350	C	A	0.18447	563085	0.050023	0.002537	1.53e-86	0.000689961	388.774	0.0396983	0.0705996	0.57391
rs6924387	G	A	0.410173	563085	0.016659	0.002027	2.06e-16	0.00011994	67.5443	0.0209862	0.0589984	0.72206
rs6930635	C	T	0.078494	563085	-0.037712	0.003739	6.36e-24	0.000180632	101.729	0.159704	0.10956	0.144927
rs6956283	T	C	0.732752	563085	-0.01568	0.002237	2.39e-12	8.72466e-05	49.1313	0.0654355	0.0694578	0.346147
rs6971710	A	G	0.201035	563085	0.028325	0.002475	2.51e-30	0.000232549	130.975	0.0136361	0.0705261	0.846686
rs6979947	G	A	0.266399	563085	0.013224	0.002242	3.67e-09	6.17808e-05	34.7899	0.040801	0.0665832	0.54002
rs6986109	T	G	0.704331	563085	-0.016486	0.002181	4.06e-14	0.000101461	57.137	-0.0660475	0.0676513	0.32892
rs6989099	C	T	0.317295	563085	-0.017763	0.002133	8.24e-17	0.000123147	69.3505	0.0351574	0.0651512	0.589453
rs699664	T	C	0.329576	563085	-0.015655	0.002102	9.5e-14	9.84972e-05	55.4676	-0.0877861	0.0626473	0.161132
rs6999452	A	G	0.517717	563085	0.011632	0.001991	5.15e-09	6.0613e-05	34.1322	0.0139862	0.060379	0.816817
rs7009579	G	A	0.428946	563085	-0.012203	0.002006	1.18e-09	6.57157e-05	37.0058	-0.0916776	0.0583308	0.116024
rs7026022	C	A	0.377752	563085	0.012099	0.002045	3.29e-09	6.21601e-05	35.0034	0.00522538	0.0618309	0.93265
rs7080536	A	G	0.043176	563085	-0.043694	0.004952	1.11e-18	0.000138245	77.854	-0.177241	0.178536	0.320833
rs708776	T	G	0.940532	563085	0.026773	0.004244	2.82e-10	7.06706e-05	39.7962	0.042196	0.14352	0.768752
rs7123726	C	T	0.210494	563085	0.016914	0.002436	3.83e-12	8.56105e-05	48.2099	-0.0787157	0.0754482	0.296806
rs7141943	G	A	0.394677	563085	0.015879	0.002038	6.62e-15	0.0001078	60.7067	-0.0154048	0.0596749	0.796295
rs71429414	A	G	0.196207	563085	-0.018575	0.002496	9.92e-14	9.83449e-05	55.3818	0.0970055	0.0805503	0.228479
rs71508968	A	G	0.025836	563085	0.036234	0.006364	1.24e-08	5.7567e-05	32.4168	-0.010963	0.220404	0.960329
rs7158239	A	G	0.395176	563085	0.01556	0.002037	2.19e-14	0.000103614	58.3493	-0.0047677	0.0593687	0.935993
rs71628184	T	C	0.094165	563085	0.021187	0.003449	8.1e-10	6.70115e-05	37.7356	0.0784958	0.110157	0.476103
rs7173571	C	T	0.526604	563085	0.013979	0.001993	2.32e-12	8.73626e-05	49.1967	0.0258213	0.0584327	0.658563
rs7215391	T	C	0.257019	563085	-0.012672	0.002272	2.44e-08	5.52428e-05	31.108	-0.00428393	0.0722237	0.952701
rs7220649	T	C	0.043218	563085	-0.028223	0.004951	1.19e-08	5.77061e-05	32.4952	-0.179199	0.204762	0.381489
rs725613	G	T	0.355982	563085	-0.047446	0.002071	3.72e-116	0.000931237	524.853	-0.0261117	0.0621052	0.674162
rs7257	A	G	0.567153	563085	0.033603	0.002002	3.16e-63	0.000500077	281.726	0.0517052	0.0585743	0.377383
rs7267752	C	T	0.083489	563085	0.020618	0.003599	1.01e-08	5.82814e-05	32.8192	-0.057084	0.121516	0.638524
rs72695582	A	G	0.02972	563085	-0.050092	0.005908	2.28e-17	0.000127652	71.8876	-0.211226	0.150742	0.161139
rs72766638	A	C	0.164331	563085	-0.024311	0.002673	9.46e-20	0.000146882	82.7192	-0.189835	0.0739918	0.0102989
rs72834751	T	C	0.01273	563085	-0.071743	0.009325	1.43e-14	0.000105109	59.1916	0.0492203	0.218192	0.821526
rs72987040	A	C	0.126171	563085	-0.021632	0.00298	3.9e-13	9.35721e-05	52.6938	-0.0824283	0.0811185	0.309559
rs73072498	C	T	0.009171	563085	0.060029	0.010455	9.38e-09	5.8543e-05	32.9665	0.374498	0.359548	0.297608
rs73118830	C	T	0.08553	563085	-0.029368	0.003538	1.03e-16	0.000122351	68.902	0.0540175	0.071602	0.450601
rs73191842	G	T	0.021394	563085	0.053919	0.006882	4.7e-15	0.000109002	61.3837	0.119072	0.611671	0.845654
rs73205140	C	T	0.104781	563085	0.037235	0.003255	2.66e-30	0.000232341	130.858	-0.0285165	0.0979921	0.771045
rs73232881	C	T	0.213178	563085	0.067388	0.002418	6.28e-171	0.00137746	776.696	0.0409861	0.0768705	0.593906
rs73238201	T	C	0.179352	563085	-0.016486	0.002573	1.48e-10	7.2903e-05	41.0534	-0.174534	0.0761412	0.0218922
rs73272842	A	G	0.122779	563085	-0.025354	0.003019	4.54e-17	0.000125239	70.5286	0.0241669	0.0867147	0.780479
rs7327960	C	T	0.826621	563085	0.017659	0.002629	1.86e-11	8.01202e-05	45.118	0.147147	0.0846725	0.0822394
rs73322872	T	C	0.241917	563085	0.014569	0.002327	3.83e-10	6.96085e-05	39.1981	0.0296947	0.0736569	0.686839
rs73428834	T	C	0.074788	563085	0.029847	0.003774	2.6e-15	0.000111065	62.5455	-0.0203287	0.0938742	0.828557
rs7382061	C	T	0.590665	563085	-0.054579	0.002014	9.9e-162	0.00130254	734.397	-0.00263345	0.058181	0.963898
rs73963711	T	C	0.210821	563085	0.022097	0.002465	3.12e-19	0.000142691	80.3584	-0.1525	0.0618974	0.0137486
rs7423615	T	C	0.187322	563085	0.023183	0.002529	4.87e-20	0.000149212	84.0311	0.136416	0.0861957	0.113506
rs743002	C	T	0.065649	563085	-0.058857	0.00403	2.62e-48	0.000378659	213.297	0.15356	0.150617	0.307947
rs74331768	A	G	0.098145	563085	0.019483	0.003368	7.26e-09	5.94248e-05	33.4631	0.0508971	0.116695	0.662724
rs7441808	G	A	0.301163	563085	0.013917	0.002161	1.19e-10	7.36505e-05	41.4744	-0.00862088	0.0646608	0.893937
rs74480102	A	G	0.042751	563085	-0.083018	0.00494	2.23e-63	0.000501301	282.416	0.0872155	0.207117	0.673687
rs74612091	A	T	0.063075	563085	0.060952	0.004113	1.1e-49	0.000389866	219.612	0.147183	0.115758	0.203562
rs746550	T	C	0.235899	563085	0.023016	0.002342	8.57e-23	0.000171489	96.5794	-0.0758235	0.0846224	0.370241
rs7556106	A	G	0.064255	563085	-0.033306	0.004033	1.48e-16	0.000121105	68.2004	0.0585204	0.129254	0.650726
rs7569084	T	C	0.584311	563085	0.018707	0.002006	1.1e-20	0.000154421	86.9651	0.0491027	0.0609588	0.420527
rs75737219	A	C	0.013709	563085	0.051583	0.008568	1.74e-09	6.43654e-05	36.2454	-0.118747	0.11334	0.294775
rs7593992	C	T	0.768386	563085	0.03047	0.002346	1.43e-38	0.000299492	168.689	0.0392829	0.0690998	0.569698
rs7636495	A	G	0.180819	563085	-0.024041	0.002591	1.72e-20	0.000152873	86.0932	-0.0494764	0.0747775	0.508197
rs7646283	T	C	0.367733	563085	0.025996	0.002063	2.08e-36	0.000281915	158.786	-0.0338414	0.0624279	0.587759
rs7646695	T	C	0.17966	563085	0.017597	0.002617	1.77e-11	8.02899e-05	45.2135	0.15753	0.0760792	0.0383955
rs7649812	G	C	0.242796	563085	0.016017	0.002304	3.61e-12	8.58195e-05	48.3277	0.0146653	0.0649426	0.821342
rs76793172	T	C	0.091583	563085	-0.041676	0.003436	7.4e-34	0.000261203	147.117	0.000689633	0.0815031	0.993249
rs76830965	A	C	0.117642	563085	-0.023407	0.003083	3.14e-14	0.000102359	57.6425	0.206999	0.105581	0.0499298
rs7687708	G	T	0.219981	563085	-0.014708	0.002434	1.52e-09	6.48431e-05	36.5144	-0.0135353	0.0726484	0.8522
rs76908370	G	A	0.036338	563085	-0.032272	0.005559	6.42e-09	5.98492e-05	33.7021	-0.171453	0.133657	0.199568
rs76981581	G	C	0.047887	563085	-0.026078	0.004658	2.16e-08	5.56611e-05	31.3435	0.12806	0.095904	0.181782
rs7700687	T	C	0.617223	563085	0.040023	0.002035	4.11e-86	0.000686465	386.802	0.0847568	0.061328	0.166964
rs77625297	C	G	0.035282	563085	-0.045912	0.005607	2.65e-16	0.00011906	67.0486	-0.288254	0.215897	0.181829
rs778756	G	A	0.579738	563085	-0.015959	0.002001	1.52e-15	0.000112952	63.6086	0.101648	0.0584715	0.0821372
rs7797428	T	C	0.469244	563085	0.012392	0.001999	5.68e-10	6.82423e-05	38.4287	0.00480919	0.0589577	0.934989
rs783646	C	G	0.816656	563085	-0.018804	0.002566	2.33e-13	9.53612e-05	53.7014	-0.121245	0.0649777	0.0620483
rs7839946	C	T	0.056991	563085	0.024301	0.004327	1.95e-08	5.60114e-05	31.5408	0.0202311	0.124934	0.871357
rs7840212	T	C	0.336961	563085	-0.040204	0.00211	6.08e-81	0.000644347	363.055	-0.105177	0.0641829	0.101275
rs7846314	T	A	0.186954	563085	-0.032851	0.002543	3.55e-38	0.00029628	166.879	0.0954191	0.0737456	0.195702
rs7868130	T	C	0.258801	563085	0.03239	0.002269	3.13e-46	0.000361761	203.775	-0.00290582	0.0620414	0.962643
rs7897422	C	T	0.192058	563085	0.020768	0.002521	1.75e-16	0.000120508	67.8644	-0.0569124	0.0633114	0.368691
rs79716587	A	G	0.126529	563085	-0.024455	0.003003	3.84e-16	0.00011776	66.3167	-0.144444	0.106218	0.173867
rs7975	A	G	0.324166	563085	-0.012123	0.002124	1.15e-08	5.78512e-05	32.5769	-0.081557	0.0594641	0.170209
rs7986796	T	G	0.6277	563085	0.024263	0.002058	4.42e-32	0.000246784	138.994	0.0758054	0.0603921	0.209398
rs79881201	T	C	0.35982	563085	0.040325	0.002063	4.39e-85	0.000678081	382.075	0.0122176	0.0628922	0.845971
rs8	T	C	0.204252	563085	0.021919	0.002545	7.14e-18	0.000131715	74.1762	0.0343982	0.0692626	0.619447
rs80054178	C	T	0.022394	563085	-0.081789	0.006746	7.87e-34	0.000260982	146.993	-0.416426	0.315131	0.186355
rs80066203	T	C	0.067935	563085	-0.024133	0.003931	8.3e-10	6.69289e-05	37.689	-0.0909216	0.146298	0.534281
rs8012643	T	C	0.286432	563085	0.015461	0.002194	1.83e-12	8.8184e-05	49.6593	-0.029333	0.0673549	0.663201
rs8020739	T	G	0.64383	563085	0.02471	0.002087	2.43e-32	0.000248896	140.184	-0.0160772	0.0624041	0.796692
rs8026803	C	T	0.260856	563085	-0.031256	0.002259	1.54e-43	0.00033987	191.44	-0.134676	0.0701379	0.0548378
rs8044920	T	C	0.376333	563085	0.012096	0.002048	3.5e-09	6.19474e-05	34.8837	-0.0788692	0.0605991	0.19309
rs8050508	T	C	0.030896	563085	0.034941	0.005716	9.79e-10	6.63565e-05	37.3667	0.102495	0.102976	0.319574
rs8076052	C	A	0.296433	563085	-0.018335	0.00218	4.08e-17	0.000125609	70.7371	-0.04115	0.0699535	0.556367
rs8083368	A	G	0.230071	563085	0.015482	0.002364	5.79e-11	7.61644e-05	42.8902	-0.100653	0.064201	0.116933
rs884634	C	T	0.415032	563085	0.012422	0.002012	6.66e-10	6.76899e-05	38.1176	-0.0582873	0.0592434	0.325185
rs900382	T	C	0.027281	563085	-0.050934	0.006129	9.54e-17	0.000122633	69.0613	-0.105364	0.126758	0.405846
rs911603	A	C	0.40355	563085	-0.024681	0.002043	1.33e-33	0.000259121	145.944	-0.0104448	0.0586291	0.858605
rs925966	G	C	0.759472	563085	-0.018295	0.002373	1.26e-14	0.000105548	59.4385	0.0423062	0.0625033	0.498493
rs9349322	C	A	0.146915	563085	0.022029	0.002803	3.87e-15	0.000109679	61.7649	-0.0761468	0.07241	0.292981
rs9389268	G	A	0.2561	563085	-0.045367	0.002292	3.38e-87	0.000695304	391.786	0.111941	0.0615277	0.0688573
rs9392525	C	T	0.57553	563085	0.01321	0.002024	6.72e-11	7.56446e-05	42.5974	-0.0396619	0.0589312	0.500935
rs941616	T	C	0.609564	563085	-0.011801	0.002034	6.56e-09	5.97772e-05	33.6616	0.0502386	0.0595029	0.398499
rs954954	C	A	0.104889	563085	-0.03522	0.00326	3.31e-27	0.000207243	116.719	0.0540476	0.0901056	0.548623
rs962993	T	C	0.422478	563085	-0.040434	0.002009	4.33e-90	0.000718865	405.072	0.102868	0.0634938	0.105204
rs964184	C	G	0.866592	563085	0.028842	0.002913	4.12e-23	0.000174069	98.0321	0.124481	0.0825021	0.131344
rs9666598	G	C	0.842874	563085	-0.019706	0.002778	1.31e-12	8.93552e-05	50.3189	-0.0913019	0.0764244	0.232216
rs9675999	A	G	0.626697	563085	0.016403	0.002057	1.53e-15	0.000112916	63.5882	-0.0927495	0.0608281	0.127314
rs9815874	T	C	0.299538	563085	0.028359	0.002157	1.76e-39	0.000306884	172.854	0.047886	0.0708921	0.499372
rs9818987	T	C	0.305904	563085	0.013608	0.002151	2.51e-10	7.10727e-05	40.0227	-0.0488704	0.059324	0.41006
rs9835307	C	T	0.658298	563085	0.026306	0.002187	2.52e-33	0.000256878	144.681	0.166955	0.0618033	0.00690494
rs9837045	A	G	0.455368	563085	0.011264	0.001984	1.37e-08	5.72405e-05	32.233	0.123488	0.0583232	0.0342334
rs9840310	G	A	0.734621	563085	-0.012742	0.002239	1.26e-08	5.75133e-05	32.3866	0.0383073	0.066774	0.566181
rs9872485	G	T	0.164017	563085	-0.018354	0.00269	8.91e-12	8.26698e-05	46.5538	-0.0671189	0.070167	0.33879
rs9894839	C	T	0.63524	563085	0.012116	0.00213	1.28e-08	5.74593e-05	32.3562	-0.0473469	0.05942	0.425557
rs9939774	T	C	0.404524	563085	-0.029236	0.00202	1.79e-47	0.000371876	209.475	0.0887317	0.0603964	0.141791
rs9965489	A	G	0.53313	563085	0.016264	0.001991	3.12e-16	0.000118491	66.7284	-0.0802819	0.0582615	0.168217
rs9979383	T	C	0.629829	563085	0.028371	0.002067	7.12e-43	0.000334464	188.394	-0.0739713	0.0612544	0.227199
Monocyte cell count on IgAN （finngen_R9_N14_IGA_NEPHROPATHY）
rs1002774	A	G	0.111651	563085	-0.053992	0.002985	3.98e-73	0.000580689	327.166	-0.105421	0.110593	0.340472
rs10094039	G	A	0.616642	563085	-0.091286	0.001924	1e-300	0.00398191	2251.11	0.0307047	0.0601049	0.609455
rs1016680	C	A	0.63682	563085	-0.02553	0.001951	3.98e-39	0.000304005	171.232	-0.0188083	0.0630829	0.765588
rs10197805	C	T	0.15658	563085	-0.041572	0.002564	4.03e-59	0.000466648	262.884	0.00437454	0.0851988	0.959051
rs10238435	T	C	0.239724	563085	-0.023569	0.002276	3.95e-25	0.000190406	107.235	0.06244	0.0660802	0.344704
rs1031091	G	A	0.336191	563085	-0.010933	0.001989	3.87e-08	5.36552e-05	30.214	0.00592447	0.0649281	0.927297
rs10403909	G	A	0.724302	563085	0.018742	0.002204	1.84e-17	0.000128404	72.3115	0.152262	0.0663435	0.0217305
rs10420703	C	T	0.808132	563085	0.018408	0.00249	1.44e-13	9.70506e-05	54.6529	-0.0447462	0.0810735	0.581002
rs10437954	A	G	0.905195	563085	-0.01788	0.003268	4.47e-08	5.31586e-05	29.9343	-0.0174039	0.0948005	0.854339
rs10460159	C	T	0.428951	563085	-0.015786	0.001899	9.35e-17	0.000122706	69.1023	-0.0311518	0.0583869	0.593659
rs10478058	G	A	0.196989	563085	0.014834	0.002354	2.95e-10	7.05178e-05	39.7102	0.0923411	0.0714671	0.19633
rs10518329	G	A	0.330665	563085	-0.013729	0.001995	5.91e-12	8.40972e-05	47.3577	-0.0351612	0.063004	0.57679
rs1052484	C	G	0.215829	563085	0.013854	0.002281	1.25e-09	6.55085e-05	36.8891	0.0400817	0.0774709	0.604892
rs10780209	A	G	0.479354	563085	0.045431	0.001865	4.57e-131	0.00105273	593.397	0.0771981	0.0586478	0.188073
rs10796828	G	T	0.635004	563085	-0.017973	0.00195	3.06e-20	0.000150846	84.9514	-0.0539225	0.0667969	0.419516
rs10814193	C	A	0.715571	563085	0.014748	0.002069	1.02e-12	9.02261e-05	50.8094	-0.0189287	0.0598191	0.751675
rs10828725	T	G	0.367802	563085	-0.047265	0.002019	3.37e-121	0.000972322	548.031	0.0493203	0.0598554	0.409944
rs10831507	C	A	0.38974	563085	0.010798	0.001927	2.1e-08	5.57603e-05	31.3994	-0.00751338	0.0596354	0.899741
rs10849020	G	C	0.210195	563085	-0.024066	0.002299	1.21e-25	0.000194568	109.579	-0.0605584	0.0712224	0.395174
rs10849448	G	A	0.753266	563085	-0.050144	0.002236	2.21e-111	0.000892345	502.913	0.156454	0.0686189	0.0226053
rs10892342	C	T	0.276119	563085	-0.018109	0.002101	6.74e-18	0.000131918	74.2908	-0.163099	0.0638544	0.0106422
rs1091815	A	G	0.76516	563085	-0.01425	0.002263	3.04e-10	7.04135e-05	39.6515	0.0392757	0.0689548	0.568959
rs10935473	T	G	0.441522	563085	0.025021	0.00188	2.05e-40	0.000314473	177.13	0.0377679	0.0586297	0.519461
rs10948314	G	A	0.10293	563085	-0.033579	0.003076	9.62e-28	0.000211591	119.168	0.0748644	0.0865657	0.387134
rs11057841	T	C	0.143569	563085	0.020359	0.002724	7.78e-14	9.91931e-05	55.8595	-0.0995959	0.084344	0.23767
rs11082397	G	T	0.128716	563085	0.018719	0.002766	1.31e-11	8.13302e-05	45.7994	-0.0614338	0.0875663	0.482948
rs11086102	C	G	0.632941	563085	0.031397	0.002021	2e-54	0.000428434	241.347	-0.00117939	0.0620862	0.984844
rs11104881	C	T	0.702076	563085	-0.015568	0.002051	3.19e-14	0.000102309	57.6146	-0.0856914	0.0596071	0.150546
rs11130612	T	C	0.334436	563085	-0.012373	0.001985	4.57e-10	6.89962e-05	38.8533	-0.0160124	0.0639342	0.802238
rs111456533	A	G	0.163516	563085	-0.014324	0.002538	1.66e-08	5.65649e-05	31.8525	0.0218123	0.0920903	0.812767
rs111556916	G	C	0.02697	563085	-0.035802	0.005896	1.26e-09	6.54783e-05	36.8721	-0.179694	0.436747	0.680751
rs11155787	T	C	0.637971	563085	0.013538	0.001949	3.75e-12	8.5679e-05	48.2485	-0.0821441	0.0620086	0.185264
rs11170652	A	G	0.194716	563085	-0.018075	0.002374	2.66e-14	0.000102938	57.9687	0.038823	0.0685882	0.571373
rs11189154	A	G	0.255718	563085	0.050518	0.002145	1.21e-122	0.000984093	554.672	0.109438	0.0647837	0.0911675
rs11190141	T	C	0.371953	563085	-0.04368	0.001932	3.56e-113	0.000906949	511.151	-0.0316351	0.0584423	0.588297
rs112248289	C	A	0.128726	563085	0.0221	0.00282	4.62e-15	0.00010906	61.4165	-0.15461	0.111953	0.167272
rs11235689	T	C	0.413912	563085	-0.016087	0.001981	4.64e-16	0.0001171	65.9447	-0.0623885	0.0590783	0.290954
rs11242109	T	G	0.478171	563085	-0.022463	0.001875	4.51e-33	0.000254829	143.526	-0.0328665	0.0614686	0.592867
rs11246065	G	A	0.339085	563085	-0.022075	0.00207	1.5e-26	0.000201929	113.726	0.0635549	0.0670838	0.343437
rs11247908	A	G	0.172916	563085	-0.029245	0.002464	1.72e-32	0.000250115	140.871	-0.0145108	0.0719099	0.840079
rs11252148	A	G	0.483966	563085	0.011664	0.001872	4.64e-10	6.89413e-05	38.8223	-0.0940095	0.0587564	0.109602
rs1127101	G	A	0.603537	563085	0.014398	0.001903	3.85e-14	0.00010165	57.2434	-0.0693095	0.0597427	0.245995
rs113015223	T	C	0.210935	563085	0.018546	0.002311	1.01e-15	0.000114361	64.402	0.121666	0.0781869	0.119686
rs113143864	T	C	0.070781	563085	0.034668	0.003669	3.42e-21	0.000158533	89.2813	0.0693155	0.127389	0.586354
rs113155021	A	G	0.015283	563085	-0.047706	0.007969	2.14e-09	6.3641e-05	35.8374	-0.00974377	0.153358	0.94934
rs113292043	T	C	0.065718	563085	-0.024784	0.003776	5.25e-11	7.65018e-05	43.0802	-0.0596108	0.126929	0.638613
rs1146933	C	T	0.786362	563085	-0.014028	0.002287	8.58e-10	6.68123e-05	37.6234	-0.189105	0.0741085	0.0107189
rs11508026	T	C	0.431325	563085	-0.011946	0.00189	2.6e-10	7.09442e-05	39.9503	-0.0240864	0.0592032	0.684124
rs115202835	A	G	0.067747	563085	0.027219	0.003757	4.33e-13	9.32068e-05	52.488	0.0157663	0.109618	0.885635
rs115340020	A	G	0.027188	563085	-0.094321	0.005802	2e-59	0.00046912	264.277	0.0092096	0.305107	0.97592
rs11557154	T	C	0.127576	563085	0.031988	0.002794	2.38e-30	0.000232727	131.075	-0.117006	0.0863329	0.175325
rs11590380	C	T	0.679418	563085	0.024736	0.002083	1.59e-32	0.000250379	141.019	0.0691165	0.0650359	0.287899
rs11602323	G	T	0.123096	563085	0.06519	0.002862	7.62e-115	0.000920553	518.825	0.0206342	0.0789151	0.793727
rs11631419	T	C	0.572619	563085	-0.01168	0.001894	6.97e-10	6.7534e-05	38.0298	-0.087168	0.0585593	0.136608
rs11644125	T	C	0.597948	563085	-0.019445	0.001921	4.4e-24	0.000181932	102.461	-0.0521947	0.0593745	0.37936
rs11655888	T	C	0.180123	563085	-0.014142	0.002545	2.75e-08	5.48338e-05	30.8777	-0.102211	0.0668911	0.126508
rs116619972	A	G	0.026454	563085	-0.040259	0.005861	6.47e-12	8.37861e-05	47.1825	-0.113215	0.194044	0.559593
rs11713343	A	G	0.196605	563085	-0.026259	0.002392	4.88e-28	0.000213977	120.513	-0.141527	0.072072	0.0495656
rs11723621	G	A	0.290773	563085	-0.013213	0.002061	1.45e-10	7.29863e-05	41.1003	-0.0283489	0.0729188	0.697443
rs11792030	A	G	0.103551	563085	0.02217	0.003107	9.64e-13	9.0414e-05	50.9152	0.0019269	0.100673	0.984729
rs1180658	A	C	0.633894	563085	-0.012535	0.001945	1.16e-10	7.3757e-05	41.5344	0.00390852	0.0634094	0.95085
rs118083884	A	G	0.016672	563085	-0.096502	0.008517	9.27e-30	0.000227943	128.38	0.340603	0.341047	0.317941
rs11844354	G	A	0.226227	563085	-0.012539	0.002243	2.27e-08	5.5497e-05	31.2511	0.0281693	0.0674485	0.676209
rs11854390	T	C	0.562044	563085	0.04248	0.001892	1.21e-111	0.000894467	504.11	0.0476675	0.0595991	0.423824
rs11857609	C	T	0.759798	563085	0.023258	0.002198	3.63e-26	0.000198806	111.966	0.129084	0.0643366	0.0448157
rs12055642	C	T	0.199011	563085	0.018089	0.002337	9.92e-15	0.000106388	59.9115	-0.222492	0.0947649	0.0188834
rs12118443	A	G	0.489432	563085	-0.018028	0.001863	3.78e-22	0.000166274	93.6414	0.0155646	0.0582511	0.789316
rs12144117	T	C	0.215407	563085	-0.014095	0.002289	7.38e-10	6.73341e-05	37.9173	-0.102814	0.06937	0.138311
rs12147629	G	A	0.31157	563085	0.016563	0.002024	2.76e-16	0.000118914	66.9662	-0.0290572	0.0604327	0.630645
rs12198236	C	T	0.562093	563085	-0.010361	0.001892	4.35e-08	5.32554e-05	29.9888	0.118164	0.0584298	0.043142
rs12207691	G	A	0.304304	563085	-0.011668	0.002031	9.19e-09	5.86103e-05	33.0044	0.0280518	0.0690794	0.684684
rs12306790	T	C	0.714634	563085	0.019129	0.002066	2.06e-20	0.000152224	85.7279	-0.0475914	0.0635631	0.454022
rs12327253	G	A	0.293564	563085	0.017782	0.002112	3.78e-17	0.000125877	70.8879	0.00300604	0.0627247	0.961777
rs12332674	G	T	0.152382	563085	-0.016504	0.002625	3.23e-10	7.01965e-05	39.5292	0.0421047	0.0815063	0.605448
rs12376511	C	T	0.163934	563085	-0.048585	0.002529	2.99e-82	0.00065501	369.067	0.0183169	0.0747003	0.806297
rs12461422	T	C	0.283017	563085	-0.016008	0.002202	3.6e-13	9.3848e-05	52.8491	-0.0364419	0.0611731	0.551363
rs12480462	T	C	0.31601	563085	-0.030991	0.00203	1.28e-52	0.000413738	233.065	0.0853836	0.0587048	0.14582
rs12480732	T	C	0.257776	563085	0.054282	0.002188	7.18e-136	0.00109186	615.482	-0.0587425	0.0678644	0.386717
rs12522498	G	A	0.360634	563085	-0.010937	0.001949	2e-08	5.59209e-05	31.4899	-0.0875365	0.062352	0.160346
rs12530071	C	T	0.224608	563085	-0.014689	0.002241	5.58e-11	7.62946e-05	42.9635	-0.0726366	0.0610613	0.234216
rs12542907	G	C	0.398926	563085	-0.024199	0.001911	9.48e-37	0.000284692	160.351	-0.0182574	0.0619501	0.768215
rs12694733	A	G	0.582142	563085	-0.011119	0.001889	3.95e-09	6.15272e-05	34.647	0.0125906	0.0590722	0.831218
rs12742428	G	A	0.650574	563085	-0.016747	0.00203	1.59e-16	0.000120852	68.0582	0.0142096	0.059247	0.810457
rs12747432	T	G	0.066638	563085	-0.02404	0.003738	1.27e-10	7.34488e-05	41.3608	-0.0710558	0.0990167	0.472995
rs1283945	C	T	0.975589	563085	-0.034748	0.006118	1.35e-08	5.72851e-05	32.2581	-0.0627644	0.312306	0.840721
rs12874404	G	A	0.055525	563085	-0.064503	0.004124	3.83e-55	0.00043427	244.636	-0.384551	0.161779	0.0174534
rs12934481	T	G	0.202264	563085	0.016179	0.002344	5.12e-12	8.46014e-05	47.6416	0.100719	0.0790734	0.202754
rs12941356	G	A	0.588457	563085	-0.017387	0.001989	2.3e-18	0.00013569	76.4149	-0.0380805	0.0586406	0.516087
rs12993696	G	A	0.241702	563085	-0.013558	0.002191	6.09e-10	6.79991e-05	38.2917	-0.040667	0.0627149	0.516699
rs13032491	T	C	0.139101	563085	0.016018	0.002733	4.6e-09	6.1001e-05	34.3507	0.0260711	0.0908504	0.774137
rs13032786	G	C	0.299909	563085	0.020299	0.002038	2.27e-23	0.000176153	99.2063	0.0347964	0.0617964	0.573379
rs13073885	C	T	0.315326	563085	0.012652	0.00201	3.08e-10	7.03593e-05	39.6209	0.0230955	0.0631305	0.714486
rs13077681	G	T	0.02315	563085	0.041426	0.006385	8.7e-11	7.47511e-05	42.0942	-0.270933	0.199569	0.174593
rs13094390	G	A	0.115983	563085	-0.020844	0.002927	1.07e-12	9.00541e-05	50.7125	-0.0393254	0.078818	0.617821
rs13167280	A	G	0.128106	563085	0.017435	0.002996	5.91e-09	6.01396e-05	33.8656	-0.0681498	0.0801219	0.395005
rs13225324	A	G	0.305023	563085	0.012802	0.002041	3.55e-10	6.98659e-05	39.3431	0.0766262	0.0628516	0.222783
rs13229868	A	G	0.197255	563085	0.015633	0.002594	1.67e-09	6.44975e-05	36.3198	-0.0348123	0.0865515	0.687526
rs13238198	T	C	0.107602	563085	-0.021599	0.003013	7.58e-13	9.12547e-05	51.3887	-0.0213337	0.0827492	0.796552
rs13267464	T	C	0.399388	563085	-0.020483	0.001911	8.34e-27	0.000203987	114.885	-0.0674701	0.0587175	0.25053
rs13271228	G	T	0.567054	563085	-0.03058	0.001886	4e-59	0.000466675	262.9	-0.105638	0.0633013	0.0951546
rs1335929	C	T	0.570881	563085	0.016628	0.001894	1.64e-18	0.000136863	77.0759	-0.0688937	0.059335	0.245603
rs1367153	A	G	0.707555	563085	-0.011359	0.002056	3.3e-08	5.42046e-05	30.5234	-0.0121622	0.060937	0.841804
rs138028125	G	C	0.03476	563085	0.135387	0.005559	5.19e-131	0.00105228	593.142	-0.207298	0.243637	0.394854
rs139271	C	T	0.44222	563085	-0.015295	0.001907	1.05e-15	0.000114228	64.3274	0.0253356	0.0586163	0.665577
rs1400003	T	C	0.212658	563085	-0.012475	0.002282	4.59e-08	5.30705e-05	29.8847	0.010253	0.0810498	0.899335
rs141936164	G	A	0.350763	563085	-0.018654	0.001964	2.14e-21	0.000160183	90.211	-0.0356102	0.0611545	0.560365
rs143273199	C	T	0.259095	563085	-0.066784	0.002145	8.16e-213	0.00171858	969.368	-0.0601092	0.0639429	0.347195
rs144317085	T	A	0.034154	563085	0.061822	0.005227	2.82e-32	0.00024837	139.888	-0.0234997	0.125886	0.851916
rs145447411	C	T	0.023067	563085	0.045684	0.006336	5.59e-13	9.23175e-05	51.9872	-0.229216	0.226923	0.312445
rs145718079	A	G	0.01018	563085	-0.080235	0.009874	4.44e-16	0.000117251	66.0298	0.306994	0.289905	0.289624
rs146039611	A	G	0.019361	563085	0.071441	0.007029	2.88e-24	0.000183423	103.301	0.239041	0.148575	0.10764
rs146474125	A	G	0.040528	563085	-0.026777	0.004828	2.92e-08	5.4625e-05	30.7601	0.0151326	0.116699	0.896826
rs147341073	G	A	0.027837	563085	-0.074659	0.005841	2.07e-37	0.000290061	163.376	0.142529	0.256572	0.578543
rs149007767	T	C	0.16205	563085	-0.072233	0.002651	1.78e-163	0.00131676	742.421	-0.0700946	0.0724809	0.333505
rs149110519	T	C	0.036036	563085	0.074605	0.005093	1.38e-48	0.000380933	214.579	-0.0618789	0.184075	0.73675
rs149902937	A	G	0.095147	563085	-0.018768	0.003291	1.18e-08	5.77539e-05	32.5221	0.0834225	0.0951179	0.380463
rs150449635	C	T	0.022455	563085	0.14024	0.006704	3.61e-97	0.000776541	437.597	-0.217717	0.319931	0.496181
rs1535701	G	T	0.621414	563085	0.020771	0.001925	3.83e-27	0.000206723	116.426	0.0862236	0.0607859	0.15605
rs1587222	G	A	0.701806	563085	0.013851	0.002057	1.66e-11	8.05165e-05	45.3411	-0.0246647	0.0630608	0.695705
rs1594541	C	T	0.195904	563085	0.015743	0.002369	3.02e-11	7.84218e-05	44.1615	-0.0673632	0.0779519	0.387498
rs16831132	T	C	0.39739	563085	-0.013584	0.001931	2e-12	8.78777e-05	49.4868	0.0817699	0.0585716	0.162694
rs16939607	A	G	0.146042	563085	-0.025208	0.002656	2.29e-21	0.000159947	90.0781	0.0684914	0.0815962	0.401248
rs16940328	A	G	0.1123	563085	0.038726	0.003003	4.75e-38	0.000295252	166.3	0.0606886	0.0914365	0.506867
rs16978176	C	T	0.465252	563085	-0.025359	0.001908	2.61e-40	0.000313615	176.647	0.0150418	0.0583264	0.796492
rs17005891	A	G	0.184381	563085	-0.050963	0.002417	1.09e-98	0.000788933	444.585	-0.0298848	0.0686902	0.663514
rs17011726	G	C	0.233294	563085	-0.022772	0.002221	1.15e-24	0.00018666	105.124	-0.133842	0.0816062	0.100985
rs17086239	C	G	0.041159	563085	-0.068559	0.00476	4.94e-47	0.000368283	207.45	0.107791	0.197566	0.585345
rs17156536	A	C	0.159358	563085	0.024733	0.002577	8.18e-22	0.000163561	92.1135	0.0367675	0.0748818	0.62342
rs17196752	T	C	0.189945	563085	-0.072454	0.002408	6.78e-199	0.00160524	905.337	-0.103958	0.0692503	0.133307
rs17387886	C	G	0.173567	563085	-0.027781	0.002504	1.33e-28	0.000218554	123.091	0.0275737	0.0679835	0.685042
rs1749824	A	C	0.432497	563085	-0.011909	0.00196	1.23e-09	6.55596e-05	36.9179	0.0330795	0.0587258	0.573239
rs17498743	G	T	0.17382	563085	-0.018259	0.002489	2.2e-13	9.55628e-05	53.8149	0.00527493	0.0710619	0.940827
rs17544073	T	C	0.449385	563085	0.011294	0.001879	1.85e-09	6.41564e-05	36.1277	-0.0359984	0.0596216	0.545989
rs17575497	T	C	0.013208	563085	0.366555	0.009065	1e-300	0.00289541	1635.09	0.0990097	0.180372	0.583061
rs17656204	T	C	0.321977	563085	-0.054151	0.002035	5.22e-156	0.00125593	708.08	-0.0950437	0.0724974	0.18986
rs17700436	T	C	0.057432	563085	-0.028498	0.004027	1.48e-12	8.89309e-05	50.08	0.0267187	0.131715	0.83925
rs17731	A	G	0.373507	563085	-0.014337	0.001938	1.38e-13	9.71836e-05	54.7277	-0.0616232	0.066474	0.353913
rs17758695	T	C	0.028765	563085	-0.109272	0.005762	3.37e-80	0.000638293	359.641	0.0820769	0.142282	0.564034
rs17776203	C	A	0.443406	563085	-0.010604	0.001913	2.97e-08	5.45647e-05	30.7261	-0.0160346	0.0586433	0.784525
rs1781799	T	C	0.612681	563085	0.011157	0.001931	7.57e-09	5.92831e-05	33.3833	-0.0128682	0.0593019	0.828213
rs17860428	A	G	0.179529	563085	-0.015614	0.002431	1.34e-10	7.32576e-05	41.2531	-0.0594012	0.0728679	0.414963
rs1800973	A	C	0.061915	563085	0.113424	0.003883	1.43e-187	0.00151302	853.245	-0.010523	0.13234	0.936623
rs1822534	G	A	0.394011	563085	-0.030979	0.001911	4.22e-59	0.000466484	262.792	-0.13294	0.0611006	0.029574
rs183363123	T	C	0.020836	563085	0.062591	0.00662	3.24e-21	0.000158732	89.3936	0.215762	0.197035	0.273497
rs1863651	T	A	0.699445	563085	-0.016734	0.002057	4.11e-16	0.000117518	66.1804	-0.0952849	0.0641084	0.137197
rs188175496	T	C	0.024394	563085	-0.092901	0.006733	2.63e-43	0.000337989	190.38	-0.178211	0.189547	0.347119
rs188393352	G	C	0.010149	563085	0.086506	0.0102	2.23e-17	0.000127721	71.9268	0.165304	0.257714	0.521248
rs1885525	A	G	0.506048	563085	0.012936	0.001888	7.3e-12	8.33654e-05	46.9456	0.052059	0.0583304	0.372133
rs1889033	G	A	0.485351	563085	-0.015731	0.001863	3.07e-17	0.000126607	71.2993	0.118644	0.0585798	0.0428322
rs1892548	C	T	0.654819	563085	-0.062797	0.001987	3.26e-219	0.00177067	998.805	0.0110392	0.0636471	0.862303
rs1902796	G	A	0.735738	563085	-0.011801	0.002127	2.89e-08	5.46644e-05	30.7823	-0.0215251	0.061878	0.727942
[truncated: 5,464 more rows]

## Sheet: Table S4
Table S4. Sensitivity analysis of Mendelian randomization estimates for peripheral immune cells with different nephropathy using different methods
Exposure	Outcome	nSNP	IVW		MR-Egger				Weighted median		MR-PRESSO
			OR (95%CI)	P.value	OR (95%CI)	P.value	Intercept	Intercept P.value	OR (95%CI)	P.value	OR (95%CI)	P.value	Global pleiotropy p value	Outliers deleted
White blood cell count	IgAN (finngen_R9_N14_IGA_NEPHROPATHY)	430	1.53 (1.12-2.10)	0.0083	2.49 (1.31-4.74)	0.0058	-0.0131979	0.0902	1.85 (1.13-3.02)	0.0138	1.53 (1.12-2.10)	0.0086	<1e-04	NA
Lymphocyte count	IgAN (finngen_R9_N14_IGA_NEPHROPATHY)	446	1.43 (1.08-1.88)	0.0123	2.35 (1.27-4.34)	0.0065	-0.0134437	0.0702	1.84 (1.14-2.97)	0.0129	1.43 (1.07-1.91)	0.0172	0.0782	rs494091,rs714027,rs2853951
Neutrophil count	IgAN (finngen_R9_N14_IGA_NEPHROPATHY)	374	1.21 (0.89-1.63)	0.2241	1.61 (0.84-3.10)	0.1518	-0.00776426	0.3178	1.39 (0.81-2.37)	0.2272	1.21 (0.88-1.66)	0.2489	0.078	NA
Basophil count	IgAN (finngen_R9_N14_IGA_NEPHROPATHY)	180	1.26 (0.81-1.97)	0.2992	0.69 (0.31-1.54)	0.3652	0.0184557	0.0791	0.73 (0.39-1.39)	0.3425	1.26 (0.81-1.97)	0.3006	0.0406	NA
Eosinophil count	IgAN (finngen_R9_N14_IGA_NEPHROPATHY)	393	1.18 (0.89-1.58)	0.2532	1.03 (0.58-1.83)	0.9172	0.00448987	0.58	1.06 (0.67-1.68)	0.8021	1.18 (0.89-1.58)	0.2539	0.4368	rs28383314
Monocyte count	IgAN (finngen_R9_N14_IGA_NEPHROPATHY)	444	1.18 (0.94-1.49)	0.1615	1.04 (0.72-1.51)	0.8113	0.00473992	0.4141	1.31 (0.85-2.01)	0.2178	1.18 (0.94-1.49)	0.1622	0.011	rs71368117
C-reactive protein levels	IgAN (finngen_R9_N14_IGA_NEPHROPATHY)	203	1.20 (0.91-1.58)	0.1981	1.07 (0.72-1.57)	0.7427	0.00589787	0.3877	1.05 (0.67-1.67)	0.822	1.20 (0.90-1.60)	0.2177	0.2062	rs301798
Relative cell count (AC)
Activated & resting Treg %CD4+	IgAN (ebi-a-GCST90018866)	27	0.97 (0.94-1.00)	0.0244	0.98 (0.94-1.02)	0.3258	-0.00612893	0.3547	0.98 (0.94-1.01)	0.1403	0.97 (0.94-1.00)	0.0331	0.0338	rs186940149，rs408686，rs9269074
CD25++ CD8br %CD8br	IgAN (ebi-a-GCST90018866)	22	1.04 (1.00-1.08)	0.0248	1.04 (0.98-1.11)	0.1897	-0.00131431	0.8587	1.05 (1.00-1.10)	0.0581	1.04 (1.00-1.08)	0.0473	0.348	rs114170505
EM CD4+ %T cell	IgAN (ebi-a-GCST90018866)	22	0.96 (0.94-0.99)	0.0064	0.96 (0.92-1.00)	0.097	-0.000175655	0.9784	0.97 (0.94-1.01)	0.176	0.96 (0.94-1.00)	0.0118	0.5334	NA
Naive CD4+ %T cell	IgAN (ebi-a-GCST90018866)	36	0.97 (0.94-0.99)	0.0039	0.97 (0.94-1.01)	0.1787	-0.00310228	0.5171	0.99 (0.95-1.03)	0.6694	0.97 (0.94-0.99)	0.0115	0.1988	NA
NKT %T cell	IgAN (ebi-a-GCST90018866)	33	1.04 (1.01-1.07)	0.0064	1.02 (0.97-1.06)	0.4364	0.00552584	0.2994	1.01 (0.97-1.06)	0.4894	1.04 (1.01-1.06)	0.0068	0.6738	NA
NKT %lymphocyte	IgAN (ebi-a-GCST90018866)	34	1.04 (1.01-1.06)	0.0092	1.03 (0.98-1.07)	0.2976	0.00288385	0.5696	1.02 (0.98-1.06)	0.3136	1.04 (1.01-1.06)	0.0095	0.666	NA
Median fluorescence intensities (MFIs)
CD19 on memory B cell	IgAN (ebi-a-GCST90018866)	27	0.97 (0.93-1.00)	0.0309	0.99 (0.93-1.04)	0.6149	-0.00615621	0.3643	0.98 (0.93-1.04)	0.5853	0.97 (0.94-0.99)	0.0364	0.497	NA
CD24 on IgD- CD38dim	IgAN (ebi-a-GCST90018866)	7	1.05 (1.00-1.10)	0.0325	1.05 (0.98-1.11)	0.1455	-0.00139755	0.8853	1.05 (0.98-1.11)	0.2072	1.05 (1.03-1.07)	0.0007	0.994	NA
CD3 on Naive CD4+	IgAN (ebi-a-GCST90018866)	29	1.02 (1.00-1.04)	0.0468	1.03 (1.00-1.06)	0.0241	-0.00461733	0.3279	1.03 (1.00-1.06)	0.0382	1.02 (1.00-1.04)	0.0506	0.477	NA
CD3 on EM CD4+	IgAN (ebi-a-GCST90018866)	19	1.04 (1.02-1.07)	0.0005	1.04 (1.00-1.08)	0.0526	0.0016629	0.7942	1.04 (1.00-1.08)	0.0334	1.04 (1.02-1.06)	0.0008	0.794	NA
CD4 on CM CD4 +	IgAN (ebi-a-GCST90018866)	14	0.93 (0.90-0.97)	0.0001	0.96 (0.89-1.04)	0.3204	-0.00710707	0.4499	0.94 (0.89-0.98)	0.01	0.93 (0.90-0.97)	0.0033	0.3688	NA
HLA DR on HLA DR+ NK	IgAN (ebi-a-GCST90018866)	26	0.97 (0.96-0.99)	0.003	0.98 (0.96-1.01)	0.1841	-0.00580411	0.268	0.98 (0.95-1.01)	0.1735	0.97 (0.95-0.99)	0.0117	0.2848	rs885947,rs17039221
CD3 on HLA DR+ T cell	IgAN (ebi-a-GCST90018866)	28	1.03 (1.01-1.06)	0.004	1.05 (1.02-1.08)	0.0053	-0.00661341	0.1971	1.04 (1.00-1.08)	0.032	1.03 (1.01-1.06)	0.0077	0.304	NA
CD3 on HLA DR+ CD4+	IgAN (ebi-a-GCST90018866)	28	1.03 (1.01-1.06)	0.0124	1.05 (1.00-1.11)	0.0675	-0.00471609	0.4527	1.04 (1.00-1.08)	0.0667	1.03 (1.01-1.06)	0.0064	0.782	NA
CD3 on CD8br	IgAN (ebi-a-GCST90018866)	24	1.03 (1.00-1.05)	0.0427	1.03 (0.99-1.06)	0.1784	-0.000427061	0.9362	1.03 (0.99-1.07)	0.2077	1.03 (1.00-1.05)	0.0541	0.429	NA
CD3 on CD39+ CD4+	IgAN (ebi-a-GCST90018866)	28	1.03 (1.01-1.05)	0.0074	1.03 (0.99-1.07)	0.2142	0.000936305	0.894	1.05 (1.02-1.08)	0.0015	1.03 (1.00-1.05)	0.0321	0.091	NA
CD3 on CD28+ CD45RA+ CD8br	IgAN (ebi-a-GCST90018866)	24	1.03 (1.01-1.06)	0.0065	1.08 (1.03-1.13)	0.0044	-0.0147098	0.048	1.06 (1.02-1.10)	0.0012	1.03 (1.01-1.06)	0.0221	0.213	NA
CD3 on CD39+ CD8br	IgAN (ebi-a-GCST90018866)	16	1.04 (1.00-1.07)	0.0305	1.01 (0.94-1.09)	0.6943	0.0061176	0.5306	1.02 (0.98-1.08)	0.3313	1.04 (1.00-1.07)	0.0448	0.41	NA
CD28 on CD28+ CD45RA- CD8br	IgAN (ebi-a-GCST90018866)	19	0.96 (0.93-0.99)	0.0181	1.02 (0.96-1.08)	0.5508	-0.0172315	0.0274	0.98 (0.93-1.03)	0.4292	0.96 (0.93-0.99)	0.0215	0.589	NA
CD25 on CD4+	IgAN (ebi-a-GCST90018866)	15	1.03 (1.01-1.05)	0.0155	1.01 (0.99-1.04)	0.3828	0.0125557	0.1055	1.02 (0.99-1.05)	0.2742	1.03 (1.01-1.05)	0.0133	0.697	NA
white blood cells count (EAS)	IgA nephropathy (EAS)	30	1.16 (0.85-1.57)	0.35	2.12 (0.95-4.78)	0.0788	-0.02748	0.1249	1.63 (1.05-2.53)	0.0301	1.16 (0.85-1.57)	0.3578	0.1328	rs60980157
Lymphocyte count (EAS)	IgA nephropathy (EAS)	7	1.05 (0.60-1.83)	0.8727	0.91 (0.19-4.33)	0.9117	0.006612	0.8577	0.72 (0.36-1.45)	0.3547	1.05 (0.60-1.83)	0.8779	0.3676	NA
Neutrophil count (EAS)	IgA nephropathy (EAS)	19	1.37 (0.98-1.93)	0.0679	1.39 (0.50-3.85)	0.5358	-0.00075	0.9814	1.45 (0.98-2.13)	0.0633	1.37 (0.98-1.93)	0.0846	0.0068	rs55744350
Basophil count (EAS)	IgA nephropathy (EAS)	24	0.89 (0.65-1.22)	0.4584	0.96 (0.46-2.01)	0.9216	-0.00542	0.8087	0.95 (0.66-1.36)	0.7733	0.84 (0.63-1.12)	0.253	0.7634	NA
Eosinophil count (EAS)	IgA nephropathy (EAS)	14	0.80 (0.47-1.37)	0.421	0.56 (0.12-2.68)	0.4824	0.020799	0.6377	0.59 (0.37-0.95)	0.0314	0.78 (0.52-1.17)	0.2574	0.8994	rs35480293,rs6994642
Monocyte count (EAS)	IgA nephropathy (EAS)	29	1.47 (1.10-1.98)	0.0104	2.05 (0.65-6.43)	0.2305	-0.01734	0.5644	1.39 (0.98-1.98)	0.0664	1.47 (1.10-1.98)	0.016	0.006	NA
White blood cell count	Membranous nephropathy (MN)	328	0.51 (0.37-0.71)	6.61e-05	0.13 (0.06-0.25)	7.82e-09	0.035701	8.43e-06	0.71 (0.47-1.05)	0.0875	0.81 (0.63-1.05)	0.114	<2e-04	rs12203592,rs2853951,rs507778
Lymphocyte count	Membranous nephropathy (MN)	334	0.70 (0.52-0.96)	0.0274	0.27 (0.14-0.52)	0.0001	0.025298	0.0013	0.93 (0.62-1.38)	0.7072	1.04 (0.80-1.35)	0.7661	0.0038	rs1050979,rs2853951,rs309375,rs6721663
Neutrophil count	Membranous nephropathy (MN)	285	0.70 (0.52-0.96)	0.0253	0.36 (0.18-0.70)	0.0028	0.016785	0.0263	0.68 (0.45-1.02)	0.0608	0.76 (0.58-1.01)	0.0566	0.348	rs9267575,rs9277764
Basophil count	Membranous nephropathy (MN)	271	1.19 (0.92-1.53)	0.1778	0.97 (0.59-1.59)	0.8954	0.006478	0.3393	1.23 (0.83-1.83)	0.2919	0.71 (0.46-1.10)	0.1282	0.1616	rs2524079
Eosinophil count	Membranous nephropathy (MN)	273	0.89 (0.63-1.25)	0.4902	0.46 (0.23-0.89)	0.0219	0.020868	0.0239	1.18 (0.79-1.74)	0.4206	1.27 (0.99-1.64)	0.0604	0.2836	rs28383314,rs6924350
Monocyte count	Membranous nephropathy (MN)	327	1.08 (0.88-1.31)	0.4609	0.85 (0.60-1.20)	0.3573	0.008171	0.1019	0.93 (0.68-1.28)	0.6746	1.08 (0.88-1.31)	0.4615	0.0578	NA
White blood cell count	Diabetic nephropathy (DN)	451	0.96 (0.76-1.20)	0.6917	0.60 (0.38-0.95)	0.0316	0.012376	0.0253	0.90 (0.64-1.27)	0.5632	0.96 (0.76-1.20)	0.6919	0.0002	NA
Lymphocyte count	Diabetic nephropathy (DN)	464	1.17 (0.96-1.44)	0.1283	1.29 (0.84-1.99)	0.243	-0.002673	0.61	1.26 (0.90-1.78)	0.1801	1.17 (0.96-1.44)	0.129	0.11	NA
Neutrophil count	Diabetic nephropathy (DN)	389	1.01 (0.80-1.27)	0.929	0.76 (0.48-1.22)	0.2575	0.0075886	0.177	0.98 (0.68-1.43)	0.9317	1.01 (0.80-1.27)	0.9291	0.0128	rs10917107
Basophil count	Diabetic nephropathy (DN)	185	0.87 (0.64-1.20)	0.4017	0.76 (0.42-1.36)	0.3533	0.004271	0.5689	0.89 (0.52-1.51)	0.6607	0.87 (0.64-1.20)	0.4028	0.1356	NA
Eosinophil count	Diabetic nephropathy (DN)	403	0.95 (0.77-1.17)	0.5982	0.88 (0.58-1.34)	0.5556	0.0021866	0.7083	1.01 (0.74-1.39)	0.9409	0.97 (0.79-1.19)	0.7486	0.5684	rs2497318
Monocyte count	Diabetic nephropathy (DN)	465	0.99 (0.84-1.16)	0.8928	0.86 (0.66-1.12)	0.2667	0.0052324	0.1982	1.00 (0.76-1.32)	0.9817	0.99 (0.84-1.16)	0.8928	0.3208	NA
Abbreviations: SNP, single nucleotide polymorphism; IVW: Inverse variance weighted; MR-Egger, Mendelian randomization-Egger; MR-PRESSO, Mendelian Randomization Pleiotropy Residual Sum and Outlier; OR, Odds Ratio; CI, Confidence Interval; EAS, East Asian.

## Sheet: Table S5
Table S5. MR estimates from each method of assessing the causal effect of exposure on the risk of outcome (Heterogeneity Test)
Exposure	Outcome	nSNP	MR-Egger				IVW				Fraction of variance explained by SNPs	Mean F statistic
			Cochran Q statstic	Q_df	Q_P value	I2	Cochran Q statstic	Q_df	Q_P value	I2
White blood cell count	IgAN (finngen_R9_N14_IGA_NEPHROPATHY)	430	549.101	428	6.5374e-05	0.220545	552.801	429	4.82244e-05	0.223952	0.086644	113.532
Lymphocyte count	IgAN (finngen_R9_N14_IGA_NEPHROPATHY)	446	484.077	444	0.0919828	0.0827904	487.668	445	0.0794021	0.0874945	0.0848324	107.169
Neutrophil count	IgAN (finngen_R9_N14_IGA_NEPHROPATHY)	374	412.158	372	0.0740024	0.0974331	413.267	373	0.0737351	0.0974351	0.0741658	107.142
Basophil count	IgAN (finngen_R9_N14_IGA_NEPHROPATHY)	180	209.36	178	0.0538882	0.14979	213.029	179	0.0417767	0.15974	0.0300099	93.9227
Eosinophil count	IgAN (finngen_R9_N14_IGA_NEPHROPATHY)	393	482.114	391	0.0011133	0.188988	482.492	392	0.00120081	0.187552	0.0886499	126.786
Monocyte count	IgAN (finngen_R9_N14_IGA_NEPHROPATHY)	444	509.563	442	0.0143315	0.13259	510.333	443	0.0146723	0.13194	0.134024	169.877
C-reactive protein levels	IgAN (finngen_R9_N14_IGA_NEPHROPATHY)	203	217.996	201	0.195461	0.077966	218.809	202	0.198472	0.07682	0.0687	196.204
Relative cell count (AC)
Activated & resting Treg %CD4+	IgAN (ebi-a-GCST90018866)	27	41.5436	25	0.0201104	0.398223	43.0215	26	0.0192133	0.395652	0.00221365	25.5798
CD25++ CD8br %CD8br	IgAN (ebi-a-GCST90018866)	22	23.7827	20	0.252014	0.159052	23.8214	21	0.301794	0.118438	0.00164087	22.7098
EM CD4+ %T cell	IgAN (ebi-a-GCST90018866)	22	20.5879	20	0.421734	0.0285566	20.5887	21	0.484295	0.0199775	0.0017209	25.835
Naive CD4+ %T cell	IgAN (ebi-a-GCST90018866)	36	40.4978	34	0.205403	0.160449	41.0082	35	0.223801	0.146513	0.00235491	21.9405
NKT %T cell	IgAN (ebi-a-GCST90018866)	33	27.2082	31	0.661675	0.139362	28.3222	32	0.653337	0.129856	0.002532	27.6
NKT %lymphocyte	IgAN (ebi-a-GCST90018866)	34	29.1717	32	0.610434	0.0969551	29.5018	33	0.642039	0.118578	0.00254405	26.9179
Median fluorescence intensities (MFIs)
CD19 on memory B cell	IgAN (ebi-a-GCST90018866)	27	24.0135	25	0.518596	0.0410832	24.8675	26	0.526487	0.045543	0.00177043	23.2623
CD24 on IgD- CD38dim	IgAN (ebi-a-GCST90018866)	7	0.645495	5	0.985826	6.746	0.668538	6	0.995145	7.97481	0.000437397	22.9327
CD3 on Naive CD4+	IgAN (ebi-a-GCST90018866)	29	25.5447	27	0.543966	0.0569715	26.5375	28	0.543525	0.0551108	0.0047216	53.4576
CD3 on EM CD4+	IgAN (ebi-a-GCST90018866)	19	13.1807	17	0.72401	0.289769	13.2509	18	0.77646	0.358402	0.00249068	40.1757
CD4 on CM CD4 +	IgAN (ebi-a-GCST90018866)	14	14.3045	12	0.28169	0.161101	15.0315	13	0.305389	0.135151	0.0014001	27.5247
HLA DR on HLA DR+ NK	IgAN (ebi-a-GCST90018866)	26	28.3081	24	0.247258	0.152187	29.8248	25	0.230917	0.161771	0.0034803	38.0593
CD3 on HLA DR+ T cell	IgAN (ebi-a-GCST90018866)	28	29.4134	26	0.292621	0.116049	31.3963	27	0.255181	0.140025	0.00267579	29.9405
CD3 on HLA DR+ CD4+	IgAN (ebi-a-GCST90018866)	28	18.7762	26	0.845739	0.384733	19.3574	27	0.856613	0.394816	0.00287559	32.4585
CD3 on CD8br	IgAN (ebi-a-GCST90018866)	24	22.9336	22	0.405485	0.0407107	22.9405	23	0.464251	0.00259424	0.00254988	31.9414
CD3 on CD39+ CD4+	IgAN (ebi-a-GCST90018866)	28	37.8799	26	0.0621333	0.31362	37.9063	27	0.0793545	0.287717	0.00399008	46.1537
CD3 on CD28+ CD45RA+ CD8br	IgAN (ebi-a-GCST90018866)	24	23.554	22	0.371034	0.065976	28.2463	23	0.20661	0.185735	0.00372249	49.4151
CD3 on CD39+ CD8br	IgAN (ebi-a-GCST90018866)	16	14.224	14	0.433158	0.0157498	14.644	15	0.477349	0.0243081	0.00176906	32.9954
CD28 on CD28+ CD45RA- CD8br	IgAN (ebi-a-GCST90018866)	19	10.0365	17	0.902071	0.693811	15.8582	18	0.602444	0.135061	0.00198017	31.2344
CD25 on CD4+	IgAN (ebi-a-GCST90018866)	15	7.21297	13	0.890845	0.802309	10.2394	14	0.744478	0.367266	0.00117933	23.1375
Reverse MR
IgAN (finngen_R9_N14_IGA_NEPHROPATHY)	White blood cell count	8	9.72157	6	0.136878	0.382815	9.85179	7	0.197129	0.289469	0.000467103	22.0296
IgAN (finngen_R9_N14_IGA_NEPHROPATHY)	Lymphocyte count	8	7.37413	6	0.287629	0.186344	10.1725	7	0.179009	0.311868	0.00063613	24.0012
IgAN (finngen_R9_N14_IGA_NEPHROPATHY)	Neutrophil count	7	2.99609	5	0.700589	0.668843	2.9973	6	0.809186	1.0018	0.000405867	21.8761
IgAN (finngen_R9_N14_IGA_NEPHROPATHY)	Basophil count	10	8.16591	8	0.417434	0.0203168	10.6022	9	0.303964	0.15112	0.00063613	24.0012
IgAN (finngen_R9_N14_IGA_NEPHROPATHY)	Eosinophil count	8	11.0421	6	0.0870849	0.456624	11.6784	7	0.111645	0.400601	0.000467103	22.0296
IgAN (finngen_R9_N14_IGA_NEPHROPATHY)	Monocyte count	9	12.126	7	0.0964893	0.42273	13.2361	8	0.10398	0.395593	0.000535706	22.4578
IgAN (finngen_R9_N14_IGA_NEPHROPATHY)	C-reactive protein levels	8	8.57614	6	0.198856	0.300385	12.8339	7	0.076259	0.454572	0.0005	22.03
	Relative cell count (AC)
IgAN(ebi-a-GCST90018866)	Activated & resting Treg %CD4+	7	3.75534	5	0.585151	0.331439	5.20528	6	0.517767	0.152676	0.0995362	49.7267
IgAN(ebi-a-GCST90018866)	CD25++ CD8br %CD8br	7	2.38983	5	0.792988	1.0922	3.21683	6	0.781181	0.865189	0.108027	49.7242
IgAN(ebi-a-GCST90018866)	EM CD4+ %T cell	7	8.58491	5	0.126811	0.417582	11.6544	6	0.0701387	0.485172	0.0998215	49.7266
IgAN(ebi-a-GCST90018866)	Naive CD4+ %T cell	7	3.86825	5	0.568537	0.292575	8.95693	6	0.176015	0.330128	0.0998215	49.7266
IgAN(ebi-a-GCST90018866)	NKT %T cell	7	5.02028	5	0.41341	0.00403962	7.69372	6	0.261412	0.220143	0.0933467	49.7286
IgAN(ebi-a-GCST90018866)	NKT %lymphocyte	7	4.26571	5	0.511828	0.172137	6.69402	6	0.350073	0.103678	0.0933467	49.7286
	Median fluorescence intensities (MFIs)
IgAN(ebi-a-GCST90018866)	CD19 on memory B cell	7	5.20964	5	0.390835	0.0402412	5.23822	6	0.513643	0.145428	0.0936479	49.7285
IgAN(ebi-a-GCST90018866)	CD24 on IgD- CD38dim	2					0.161418	1	0.687855	5.19511	0.0188324	34.6674
IgAN(ebi-a-GCST90018866)	CD3 on Naive CD4+	7	1.4259	5	0.921459	2.50655	1.79088	6	0.937892	2.35032	0.117187	49.7215
IgAN(ebi-a-GCST90018866)	CD3 on EM CD4+	7	6.46763	5	0.263336	0.226919	7.30109	6	0.293898	0.178205	0.117108	49.7215
IgAN(ebi-a-GCST90018866)	CD4 on CM CD4 +	7	2.21787	5	0.818251	1.25442	2.80396	6	0.833019	1.13983	0.117108	49.7215
IgAN(ebi-a-GCST90018866)	HLA DR on HLA DR+ NK	5	3.00892	3	0.390253	0.00296319	3.04431	4	0.550437	0.313925	0.0668373	40.2869
IgAN(ebi-a-GCST90018866)	CD3 on HLA DR+ T cell	6	5.41446	4	0.247351	0.261238	5.94995	5	0.31112	0.159657	0.0978716	50.9389
IgAN(ebi-a-GCST90018866)	CD3 on HLA DR+ CD4+	7	8.45233	5	0.133006	0.408447	9.36046	6	0.154298	0.359006	0.111556	49.7232
IgAN(ebi-a-GCST90018866)	CD3 on CD8br	7	5.9513	5	0.310987	0.159847	8.52134	6	0.202341	0.295885	0.116873	49.7216
IgAN(ebi-a-GCST90018866)	CD3 on CD39+ CD4+	7	5.17627	5	0.39475	0.0340527	5.1769	6	0.521333	0.158995	0.116833	49.7216
IgAN(ebi-a-GCST90018866)	CD3 on CD28+ CD45RA+ CD8br	7	1.95651	5	0.855129	1.55557	2.38271	6	0.881356	1.51814	0.116833	49.7216
IgAN(ebi-a-GCST90018866)	CD3 on CD39+ CD8br	7	6.93509	5	0.225513	0.279029	6.95192	6	0.325317	0.136929	0.11703	49.7215
IgAN(ebi-a-GCST90018866)	CD28 on CD28+ CD45RA- CD8br	7	3.19053	5	0.670638	0.567136	3.19322	6	0.784234	0.878979	0.116794	49.7216
IgAN(ebi-a-GCST90018866)	CD25 on CD4+	7	6.21278	5	0.286062	0.195207	6.2233	6	0.398646	0.0358814	0.116794	49.7216
white blood cells count (EAS)	IgA nephropathy (EAS)	30	34.1	28	0.1976	0.178886	37.15	29	0.1425	0.219381	0.0193	69.4
Lymphocyte count (EAS)	IgA nephropathy (EAS)	7	6.77	5	0.2384	0.261448	6.82	6	0.3381	0.120235	0.0061	54.15
Neutrophil count (EAS)	IgA nephropathy (EAS)	19	37.34	17	0.003	0.544724	37.34	18	0.0047	0.517943	0.023	75.17
Basophil count (EAS)	IgA nephropathy (EAS)	24	47.55	22	0.0012	0.537329	47.68	23	0.0018	0.517617	0.0303	78.75
Eosinophil count (EAS)	IgA nephropathy (EAS)	14	33.85	12	0.0007	0.645495	34.51	13	0.001	0.623298	0.0173	76.81
monocyte count (EAS)	IgA nephropathy (EAS)	29	48.62	27	0.0065	0.444673	49.23	28	0.0079	0.431241	0.0291	62.29
White blood cell count	Membranous nephropathy	328	652.37	326	5.34e-24	0.500284	693.36	327	1.8e-28	0.528384	0.0674	115.82
Lymphocyte count	Membranous nephropathy	334	633.68	332	4.16e-21	0.476076	653.65	333	4.37e-23	0.490553	0.0672	113.38
Neutrophil count	Membranous nephropathy	285	411.84	282	6.94e-07	0.315268	418.42	283	2.83e-07	0.323646	0.0509	101.02
Basophil count	Membranous nephropathy	271	368.97	269	4.88e-05	0.270943	370.22	270	4.82e-05	0.270704	0.0168	81.52
Eosinophil count	Membranous nephropathy	272	378.1	270	1.5e-05	0.285903	379.99	271	1.35e-05	0.286823	0.0659	135.97
Monocyte count	Membranous nephropathy	327	363.85	325	0.0677	0.106775	366.86	326	0.0589	0.111378	0.1069	160.37
White blood cell count	Diabetic nephropathy	451	564.42	449	0.000168	0.204493	570.75	450	9.41e-05	0.211564	0.0905	113.11
Lymphocyte count	Diabetic nephropathy	464	499.86	462	0.1085	0.0757412	500.14	463	0.1129	0.0742592	0.0913	110.86
Neutrophil count	Diabetic nephropathy	389	450.18	387	0.0146	0.140344	452.31	388	0.0134	0.142181	0.0732	106.05
Basophil count	Diabetic nephropathy	185	204.83	183	0.1285	0.106576	205.2	184	0.1357	0.103314	0.0303	92.3
Eosinophil count	Diabetic nephropathy	403	500.61	401	0.0005	0.198977	500.78	402	0.0006	0.197252	0.0928	129.75
Monocyte count	Diabetic nephropathy	465	476.83	465	0.3185	0.0248097	478.54	464	0.3106	0.0303841	0.0618	168.52
Abbreviations: Q_P value=Heterogeneity P value; SNP, single nucleotide polymorphism; I2 = (Cochran Q statstic − Q_df)/Cochran Q statstic; IVW: Inverse variance weighted; MR-Egger, Mendelian randomization-Egger; F statistic, F=R2* (n − k − 1)/(k*(1-R2)), n represents the sample size, and k represents the number of included instrumental variables; EAS, East Asian.

## Sheet: Table S6
Table S6. Reverse MR analyses evaluating the causal effects of IgAN on peripheral immune cells using different methods
Exposure	Outcome	nSNP	IVW		MR-Egger				Weighted median		MR-PRESSO
			OR (95%CI)	P.value	OR (95%CI)	P.value	Intercept	Intercept P.value	OR (95%CI)	P.value	OR (95%CI)	P.value	Global pleiotropy p value	Outliers deleted
IgAN (finngen_R9_N14_IGA_NEPHROPATHY)	White blood cell count	8	1.00 (1.00-1.01)	0.4299	1.00 (0.99-1.02)	0.6179	-0.00103892	0.7863	1.00 (1.00-1.01)	0.5877	1.00 (1.00-1.01)	0.5271	0.2014	rs116313560,rs8084
IgAN (finngen_R9_N14_IGA_NEPHROPATHY)	Lymphocyte count	8	1.00 (1.00-1.00)	0.6937	1.01 (1.00-1.02)	0.2784	-0.00505942	0.182	1.00 (1.00-1.01)	0.7309	1.00 (1.00-1.00)	0.7534	0.2332	rs17303603,rs8084
IgAN (finngen_R9_N14_IGA_NEPHROPATHY)	Neutrophil count	7	1.00 (0.99-1.00)	0.1898	1.00 (0.99-1.01)	0.6038	0.000115627	0.9736	1.00 (0.99-1.00)	0.5163	1.00 (0.99-1.00)	0.113	0.8054	rs116313560,rs141272304,rs8084
IgAN (finngen_R9_N14_IGA_NEPHROPATHY)	Basophil count	10	1.00 (0.99-1.00)	0.5647	1.01 (1.00-1.02)	0.2801	-0.00463835	0.1609	1.00 (0.99-1.00)	0.3511	1.00 (0.99-1.00)	0.6086	0.366
IgAN (finngen_R9_N14_IGA_NEPHROPATHY)	Eosinophil count	8	1.00 (1.00-1.00)	0.928	1.00 (0.98-1.01)	0.5975	0.00240544	0.578	1.00 (1.00-1.01)	0.4979	1.00 (0.99-1.01)	0.9462	0.1384	rs116313560,rs8084
IgAN (finngen_R9_N14_IGA_NEPHROPATHY)	Monocyte count	9	1.00 (1.00-1.01)	0.016	1.00 (0.99-1.01)	0.9664	0.00293866	0.4497	1.01 (1.00-1.01)	0.0372	1.00 (1.00-1.01)	0.0979	0.133	rs8084
IgAN (finngen_R9_N14_IGA_NEPHROPATHY)	C-reactive protein levels	8	1.00 (1.00-1.01)	0.482	0.99 (0.98-1.00)	0.2739	0.0065068	0.1351	1.00 (1.00-1.01)	0.3788	1.00 (1.00-1.01)	0.5047	0.0982
Relative cell count (AC)
IgAN(ebi-a-GCST90018866)	Activated & resting Treg %CD4+	7	0.99 (0.73-1.33)	0.9429	1.63 (0.69-3.85)	0.3198	-0.056133	0.2824	1.06 (0.71-1.56)	0.7849	0.99 (0.75-1.31)	0.9412	0.5178
IgAN(ebi-a-GCST90018866)	CD25++ CD8br %CD8br	7	0.85 (0.62-1.16)	0.2964	1.25 (0.51-3.09)	0.644	-0.0442261	0.4048	0.84 (0.57-1.23)	0.3608	0.85 (0.67-1.06)	0.2038	0.788
IgAN(ebi-a-GCST90018866)	EM CD4+ %T cell	7	0.98 (0.66-1.47)	0.936	0.50 (0.17-1.45)	0.256	0.0779558	0.2388	0.85 (0.56-1.28)	0.4367	0.98 (0.66-1.47)	0.9386	0.0838
IgAN(ebi-a-GCST90018866)	Naive CD4+ %T cell	7	0.84 (0.58-1.20)	0.329	2.08 (0.89-4.84)	0.1504	-0.103409	0.0737	0.83 (0.56-1.25)	0.378	0.84 (0.58-1.20)	0.3667	0.174
IgAN(ebi-a-GCST90018866)	NKT %T cell	7	1.14 (0.81-1.61)	0.4493	0.58 (0.24-1.38)	0.2733	0.0774712	0.1637	1.04 (0.69-1.58)	0.851	1.14 (0.81-1.61)	0.478	0.269
IgAN(ebi-a-GCST90018866)	NKT %lymphocyte	7	1.11 (0.81-1.55)	0.4994	0.58 (0.24-1.40)	0.2801	0.07427	0.1799	1.02 (0.67-1.55)	0.9209	1.12 (0.81-1.55)	0.5246	0.371
Median fluorescence intensities (MFIs)
IgAN(ebi-a-GCST90018866)	CD19 on memory B cell	7	0.90 (0.67-1.20)	0.4631	0.84 (0.35-2.00)	0.7028	0.0077296	0.875	1.05 (0.72-1.54)	0.809	0.90 (0.68-1.18)	0.4621	0.5332
IgAN(ebi-a-GCST90018866)	CD24 on IgD- CD38dim	2	0.85 (0.49-1.48)	0.5673
IgAN(ebi-a-GCST90018866)	CD3 on Naive CD4+	7	0.77 (0.56-1.07)	0.1256	0.59 (0.23-1.52)	0.3224	0.030788	0.5721	0.70 (0.47-1.06)	0.0925	0.77 (0.65-0.93)	0.031	0.94
IgAN(ebi-a-GCST90018866)	CD3 on EM CD4+	7	0.90 (0.63-1.30)	0.5785	0.59 (0.20-1.76)	0.3908	0.0467315	0.4586	0.73 (0.47-1.15)	0.1811	0.90 (0.63-1.30)	0.5986	0.3064
IgAN(ebi-a-GCST90018866)	CD4 on CM CD4 +	7	1.21 (0.87-1.68)	0.2618	1.72 (0.66-4.51)	0.3194	-0.039439	0.4785	1.37 (0.91-2.05)	0.1273	1.21 (0.96-1.52)	0.1518	0.824
IgAN(ebi-a-GCST90018866)	HLA DR on HLA DR+ NK	5	0.94 (0.67-1.31)	0.7106	1.03 (0.37-2.87)	0.9603	-0.0108492	0.863	0.92 (0.55-1.52)	0.7369	0.94 (0.67-1.31)	0.7294	0.553	rs204999,rs2523583
IgAN(ebi-a-GCST90018866)	CD3 on HLA DR+ T cell	6	0.77 (0.53-1.13)	0.1844	0.55 (0.18-1.70)	0.3586	0.0408109	0.5635	0.87 (0.56-1.35)	0.5308	0.77 (0.53-1.13)	0.2418	0.4172	rs204999
IgAN(ebi-a-GCST90018866)	CD3 on HLA DR+ CD4+	7	0.90 (0.60-1.34)	0.6009	0.59 (0.17-1.98)	0.4287	0.047588	0.4965	0.87 (0.55-1.36)	0.538	0.90 (0.60-1.34)	0.6196	0.1868
IgAN(ebi-a-GCST90018866)	CD3 on CD8br	7	1.11 (0.76-1.64)	0.5851	0.54 (0.19-1.51)	0.2932	0.0807393	0.2017	1.10 (0.72-1.68)	0.665	1.11 (0.76-1.64)	0.6048	0.28
IgAN(ebi-a-GCST90018866)	CD3 on CD39+ CD4+	7	0.97 (0.69-1.34)	0.8346	0.95 (0.36-2.52)	0.9287	0.00128442	0.9812	0.97 (0.62-1.53)	0.9117	0.97 (0.71-1.31)	0.8296	0.551
IgAN(ebi-a-GCST90018866)	CD3 on CD28+ CD45RA+ CD8br	7	1.03 (0.74-1.43)	0.8714	0.76 (0.30-1.97)	0.6018	0.0331983	0.5427	0.97 (0.65-1.45)	0.8822	1.03 (0.84-1.26)	0.8059	0.876
IgAN(ebi-a-GCST90018866)	CD3 on CD39+ CD8br	7	1.11 (0.79-1.56)	0.5578	1.18 (0.39-3.54)	0.7859	-0.00646901	0.9166	1.34 (0.87-2.05)	0.1817	1.11 (0.79-1.56)	0.5792	0.374
IgAN(ebi-a-GCST90018866)	CD28 on CD28+ CD45RA- CD8br	7	0.87 (0.63-1.21)	0.4075	0.85 (0.33-2.21)	0.7523	0.00264668	0.9606	0.85 (0.57-1.27)	0.4256	0.87 (0.69-1.11)	0.2995	0.784
IgAN(ebi-a-GCST90018866)	CD25 on CD4+	7	0.99 (0.71-1.37)	0.9302	1.03 (0.36-2.93)	0.9553	-0.00512797	0.9302	0.88 (0.59-1.32)	0.5438	0.99 (0.71-1.37)	0.9331	0.428
Abbreviations: SNP, single nucleotide polymorphism; IVW: Inverse variance weighted; MR-Egger, Mendelian randomization-Egger; MR-PRESSO, Mendelian Randomization Pleiotropy Residual Sum and Outlier; OR, Odds Ratio; CI, Confidence Interval; EAS, East Asian.

## Sheet: Table S7
Table S7. Sensitivity analysis of multivariate Mendelian randomization (MVMR) estimates for peripheral immune cells with IgAN using different methods
Exposure	Outcome	nSNP	MV-IVW		MV-MR-Egger				MV-Weighted median		MV-MR-PRESSO				F statistic
			OR (95%CI)	P.value	OR (95%CI)	P.value	Heterogeneity test P.value	Intercept P.value	OR (95%CI)	P.value	OR (95%CI)	P.value	Global pleiotropy p value	Outliers deleted
White blood cell count (EUR)	IgAN (finngen_R9_N14_IGA_NEPHROPATHY)	480	1.46 (1.04-2.06)	0.0296	1.49 (1.05-2.10)	0.024	<0.001	0.432	1.49 (0.93-2.39)	0.099	1.46 (1.04-2.06)	0.0301	<0.001	NA	88.4187
Lymphocytecount (EUR)	IgAN (finngen_R9_N14_IGA_NEPHROPATHY)	467	1.44 (1.05-1.96)	0.021	1.45 (1.07-1.98)	0.018	0.0771	0.201	1.54 (0.98-2.41)	0.062	1.44 (1.06-1.96)	0.0216	0.07	rs714027	94.7446
Neutrophil count (EUR)	IgAN (finngen_R9_N14_IGA_NEPHROPATHY)	440	1.12 (0.79-1.58)	0.5294	1.12 (0.79-1.58)	0.533	0.0482	0.898	1.11 (0.67-1.83)	0.683	1.12 (0.79-1.58)	0.5298	0.049	NA	77.322
Basophil count (EUR)	IgAN (finngen_R9_N14_IGA_NEPHROPATHY)	289	1.02 (0.61-1.72)	0.9301	1.02 (0.60-1.72)	0.94	<0.001	0.884	0.95 (0.46-1.98)	0.891	1.02 (0.61-1.72)	0.9302	<0.001	NA	46.8832
Eosinophil count (EUR)	IgAN (finngen_R9_N14_IGA_NEPHROPATHY)	425	1.24 (0.90-1.70)	0.1843	1.25 (0.91-1.72)	0.164	<0.001	0.509	1.13 (0.73-1.73)	0.581	1.22 (0.89-1.67)	0.2127	1.912	rs11701475	103.745
Monocyte count (EUR)	IgAN (finngen_R9_N14_IGA_NEPHROPATHY)	473	1.13 (0.88-1.44)	0.3414	1.13 (0.88-1.44)	0.347	0.0019	0.88	1.25 (0.86-1.81)	0.236	1.00 (1.00-1.01)	0.2437	1.896	rs7919533,rs71368117	147.545
Multivariable MR (MVMR) analysis adjusted for the effects of C-reactive protein (CRP) levels. Abbreviations: EUR, European; SNP, single nucleotide polymorphism; MVMR, multivariate Mendelian randomization; MV-IVW: Multivariate Mendelian randomization-Inverse variance weighted; MV-MR-Egger: Multivariate Mendelian randomization-Egger; MV-Weighted median: Multivariate Mendelian randomization-Weighted…
